# Supplementary material for: Evaluation of antigenic differences between wild and Sabin vaccine strains of poliovirus using the pseudovirus neutralization test
Source: Sci Rep. 2019 Aug 19;9:11970. doi: 10.1038/s41598-019-48534-1 (PMC6700111; doi:10.1038/s41598-019-48534-1)
Supplement: Supplementary file 1 — Dataset 1 [file 41598_2019_48534_MOESM1_ESM.xls]

## Sheet: experiment 1
Sample number	Age (year)	Dilution of human serum (1/n)	4	8	16	32	64	128	256	512	1024	pPNT-PV1pv(Ssbin)	cPNT-PV1(Sabin)		Dilution of human serum (1/n)	4	8	16	32	64	128	256	512	1024	pPNT-PV2pv(Sabin)	cPNT-PV2(Sabin)		Dilution of human serum (1/n)	4	8	16	32	64	128	256	512	1024	pPNT-PV3pv(Sabin)	cPNT-PV3(Sabin)
1	55		0.0887446	0.0961604	0.0693903	2.1359	9.92084	24.0212	59.4951	71.1779	93.4562	32	32			0.0758531	0.0640318	0.137586	0.749939	0.793448	0.10256	0.188593	4.42498	18.1424	512	512			0.0773596	1.19016	3.14063	10.6913	13.256	40.4378	68.8757	79.4284	94.3292	16	16
2	43		0.141965	0.119919	0.108896	0.175597	1.9006	8.76017	25.8563	63.1737	73.4003	64	64			0.198285	0.382071	0.155754	1.43399	10.4242	32.3669	85.0589	68.1564	103.553	32	64			0.106631	1.67773	0.212732	7.58867	23.7577	42.9164	95.2956	92.625	88.9948	32	32
3	63		0.275008	5.84782	20.2195	51.7901	61.0985	77.0396	90.1291	81.8377	114.966	4	4			127.042	131.022	135.073	127.124	109.919	91.1108	126.788	107.078	99.0366	<4	<4			0.161882	0.936828	2.31704	20.9501	56.5986	71.6817	96.3035	104.537	91.6347	16	32
4	37		12.0735	25.0526	58.0116	66.5698	75.1284	81.461	97.4538	90.4702	87.7003	<4	4			0.328122	3.53464	4.04745	30.2698	64.0458	68.5119	77.9284	67.7788	88.1784	16	16			61.528	70.9542	107.258	108.698	94.379	88.4098	99.3893	98.6547	121.187	<4	8
5	42		94.9418	110.153	94.6451	89.6552	93.0574	95.2353	110.082	86.9831	99.7369	<4	<4			0.142026	1.93935	4.88049	36.6332	48.1384	79.3278	102.115	92.7974	100.058	16	16			3.26901	17.5634	52.0958	100.997	100.14	102.529	102.229	118.898	101.737	4	4
6	51		11.7732	33.7954	53.7801	75.4518	74.2967	88.0707	91.4516	76.8268	83.5032	<4	4			1.0532	3.81359	10.6203	43.0223	48.1511	62.3098	63.2262	78.8928	84.8106	8	8			0.909839	1.05311	9.07437	40.1344	76.7776	84.2943	92.1129	97.9147	87.9198	16	32
7	43		0	0	1	4	22.7502	48	65	80	128	32	16			0	0	1	1	5.87589	53	78	108	128	32	64			20	53	107	77	95.1718	103	113	113	147	<4	<4
8	41		-0.0564474	0.031223	0.256423	0.503259	0.242529	0.94156	5.33228	28.3973	53.3157	128	128			-0.10668	0.110272	0.144464	0.126694	0.20502	0.190266	3.54664	33.5044	60.8714	256	128			0.000848384	1.25245	2.15688	2.10264	0.434399	0.230893	2.42105	12.2796	35.1212	256	512
9	58		0.183194	0.112051	0.112092	0.144648	0.127616	0.142814	0.274098	4.23888	18.0869	512	512			0.115914	0.186951	1.6008	10.522	30.8754	70.6817	81.5718	89.7394	92.4595	16	32			1.04957	0.31524	0.315829	1.06252	14.7439	46.4222	57.0074	89.1218	105.799	32	32
10	38		0.239222	0.195028	1.27476	12.6855	30.8516	45.6698	79.8904	83.6619	101.6	16	8			0.311892	0.186096	0.280395	0.473035	2.49456	12.843	47.8704	65.7961	77.604	64	64			211.733	212.457	169.477	188.4	152.543	106.106	99.2576	89.0621	111.327	<4	<4
11	24		0.318741	0.291671	0.280699	0.200463	0.552324	0.247067	2.00868	21.2692	49.9359	256	128			0.274558	0.217914	1.47819	3.71153	10.5728	30.4415	57.5489	81.573	67.3753	32	32			4.75162	19.3682	40.495	76.6381	95.4795	71.4911	88.8607	114.292	100.794	4	4
12	24		0.34012	0.230353	0.250553	0.291671	0.238761	0.280904	2.60089	20.915	35.0323	256	256			0.223688	0.263524	0.23857	0.258777	0.170636	0.146324	0.228306	4.82663	18.3273	512	256			3.17683	4.0127	13.3873	53.4795	70.0648	87.4034	93.8124	87.3317	69.5581	8	8
13	32		0.260294	1.67215	4.79726	36.9015	49.5602	68.0652	74.8026	83.233	77.9185	16	8			0.299768	0.273146	3.56174	0.238185	1.80413	9.14322	26.5859	65.7721	65.0914	64	32			0.719218	2.80428	13.1964	42.5881	64.8916	74.8215	75.8911	77.0104	78.9693	8	8
14	31		0.357552	0.295977	0.612052	0.944892	3.78039	21.4921	53.2693	61.3754	65.355	64	32			0.198541	0.144399	1.24026	0.205405	7.31902	18.0421	37.4179	68.7372	71.4124	32	32			0.781733	15.5565	37.4686	54.3261	76.7645	70.2437	89.6002	93.8376	79.5335	4	16
15	32		129.475	110.23	131.754	94.8226	86.3853	93.4491	78.4411	99.8057	78.1121	<4	<4			0.150044	0.186417	0.583371	5.80484	10.7818	31.0067	65.9704	80.9041	92.1284	16	16			81.4004	121.623	124.224	122.259	97.9555	88.6632	95.6295	89.8335	91.8788	<4	<4
16	31		0.288518	1.45146	2.83773	1.79473	6.16792	39.2555	59.2834	72.3674	95.0685	32	32			0.149339	0.189304	0.137471	0.140358	5.79695	23.7994	50.9552	71.8651	97.79	32	32			2.40721	4.72524	12.5869	35.6944	63.4563	96.1674	118.589	115.717	111.384	8	8
17	34		0.0234287	0.0531767	0.0409854	0.0469171	0.0466786	0.0586016	0.0540113	0.497071	2.76292	≧1024	≧1024			0.0407855	0.0301525	0.0604078	0.106998	0.225091	5.31375	25.8956	43.9017	72.081	64	64			0.86737	3.73454	13.2469	30.3629	43.0521	60.3534	90.4708	82.2926	78.8416	8	4
18	30		0.0533169	0.0450078	0.0757054	0.0782827	0.926275	12.5947	27.115	61.9058	66.038	64	32			0.0289368	0.0465667	2.42259	3.02944	14.6332	54.1118	95.9855	98.7347	114.012	32	32			18.3672	34.614	52.4979	63.4146	74.0992	64.9742	71.4702	69.6285	90.2947	<4	4
19	32		0.0609721	0.0600104	0.0981323	0.11225	0.0952857	0.147218	0.162528	0.158604	0.0943432	≧1024	≧1024			0.118053	0.0874056	0.102134	0.0409133	0.167819	0.168897	0.176634	0.343448	1.79684	≧1024	256			0.113771	0.136189	0.192046	0.748697	3.00623	13.4989	37.6331	44.1234	62.2504	64	32
20	34		1.37281	2.227	14.6007	34.6249	63.9107	70.7877	69.6011	71.2024	70.9151	8	4			0.103325	0.0720073	0.132856	2.8071	11.2027	34.7886	63.0152	78.2994	78.4022	32	16			130.426	116.175	103.62	90.8317	84.0047	80.1934	101.173	83.4081	74.1514	<4	<4
21	37		0.0758208	0.0683579	0.0402762	5.70443	13.8921	38.9297	62.5548	66.5956	69.0443	16	16			0.0438144	0.0425498	0.113962	0.722826	4.50035	33.7139	72.5103	75.3567	88.928	64	32			0.00511476	0.198974	1.86673	11.1797	25.9564	44.233	54.5083	66.3439	70.8562	16	16
22	39		0.0220807	0.0678194	0.0955549	3.60393	14.4269	42.4884	65.3267	61.5324	62.7892	32	16			0.0586919	0.0577249	0.0876287	0.0965553	0.143271	1.93549	12.7824	33.2832	58.8377	128	64			2.49824	7.72788	22.444	35.4814	57.3064	64.3044	76.8879	72.5121	73.3025	8	8
23	39		0.0605104	0.0674347	0.0811294	0.17303	1.04949	1.49339	4.78427	23.5328	31.3968	256	128			0.0734951	0.057948	0.0577993	0.131666	0.0850252	0.199805	0.809115	0.390126	0.674288	≧1024	512			0.374769	0.134861	0.0650513	0.146774	0.826714	0.566913	4.25168	13.2194	26.9918	256	128
24	39		6.18114	13.7707	43.0645	75.8221	82.1334	100.763	96.6552	89.7288	108.605	<4	4			0.0734207	0.0622625	2.12846	13.0086	49.0958	92.1506	94.2012	142.603	144.691	16	8			0.0505325	0.0954971	0.114597	0.0905442	5.17295	15.6962	40.9746	65.064	77.1018	64	64
25	35		0.919235	0.106443	1.30971	5.57039	15.5038	44.9151	65.3185	76.703	77.5433	16	16			0.14013	0.0905089	0.101245	0.0806464	0.0981626	0.686419	2.84325	25.0525	48.7015	256	128			2.17843	1.92955	5.00371	14.6789	38.7099	63.4248	64.6061	73.6137	89.3405	16	16
26	39		7.77473	29.259	47.3828	61.5798	69.9462	71.3895	98.2204	83.5367	80.1102	<4	4			0.208434	1.66249	0.212228	0.179721	2.02833	9.04354	29.3244	52.7065	79.723	64	64			67.4396	79.9538	89.3319	85.0147	76.9476	83.1616	100.188	103.51	79.866	<4	4
27	36		0.979015	0.19738	5.55602	32.9389	42.1019	56.7472	83.8602	92.0084	75.8086	8	8			0.189391	0.0905299	2.03889	16.0065	50.086	68.9707	83.2732	99.061	100.347	16	16			0.290894	1.13862	2.1313	15.4803	31.2085	50.0943	60.6401	67.5531	81.8564	16	16
28	38		0.186648	0.231925	0.193841	0.200477	0.218307	0.230809	0.243196	0.677251	2.33077	≧1024	512			0.262366	0.17377	0.184779	0.184556	0.282264	0.138584	4.04491	12.0118	24.7971	256	128			11.7147	22.9739	26.7529	38.2361	45.3694	49.2522	54.9909	53.0856	53.2496	<4	8
29	35		0.171607	0.181454	0.150295	0.158027	0.172722	12.0837	37.396	64.3784	61.1417	64	64			0.291823	0.174216	0.249273	0.174142	0.105184	2.93117	10.2366	26.0656	50.4703	128	256			0.293548	2.7132	16.9294	37.3983	53.7972	69.7862	75.7543	72.51	80.4201	8	8
30	53		0.179454	0.158104	0.181262	0.166029	0.177992	0.379565	1.72976	11.1697	33.5116	256	256			0.203227	0.174365	0.275383	0.830167	13.4074	36.038	48.7199	88.5772	80.8634	32	16			0.249814	0.233013	0.333107	0.211858	0.766227	3.68376	21.8857	29.3686	59.547	128	64
31	57		0.272393	0.162336	0.716624	8.07934	19.9855	39.1585	54.3681	63.3783	97.9	16	16			0.10087	0.175406	0.115003	0.201963	5.21912	24.1561	48.0927	62.2025	64.0609	32	32			0.227963	0.19012	0.187045	0.875822	1.72701	12.0108	41.7372	47.3525	77.6202	64	32
32	54		0.18634	0.150949	0.133754	0.165875	0.162778	2.9312	16.1381	49.2314	78.5498	128	64			0.23261	0.119839	2.1411	8.45941	58.8247	66.695	98.7832	126.142	112.445	16	16			0.117575	0.162636	0.718818	4.50779	11.1949	38.6031	63.0877	78.9483	87.9066	32	32
33	58		0.649159	0.0782597	0.160062	3.56047	18.0522	37.0691	75.7858	78.2792	67.7009	32	32			0.0792013	0.0969057	0.0610064	0.105334	0.138691	2.28828	17.737	54.8144	69.113	128	64			10.4417	28.2056	52.2699	103.865	125.405	98.467	119.678	112.575	130.456	<4	4
34	57		38.0209	68.1488	79.2015	109.21	90.651	87.9035	100.063	102.588	107.954	<4	<4			0.0851494	0.151934	0.100007	0.48542	8.13179	25.2622	87.3578	88.546	106.794	32	16			0.151635	2.66152	5.98948	21.818	51.4402	66.2593	81.5922	99.1366	93.0009	16	8
35	55		0.140266	0.120959	1.23661	4.29239	18.4734	50.0824	48.9835	98.9582	81.3972	32	32			12.7531	48.431	77.1197	116.381	108.603	96.7869	102.106	111.286	103.812	<4	4			4.4874	33.4544	53.9627	82.9174	70.5395	90.5374	95.3976	88.2042	90.709	4	4
36	57		0.069697	0.0929294	0.155054	0.218527	0.178465	2.0652	13.3113	28.7794	58.5198	128	128			0.156878	0.0699511	0.146649	0.235281	1.25077	4.23231	28.6124	32.4093	76.2599	128	128			9.74831	23.8323	50.8441	75.0647	68.4072	81.3145	89.3984	93.3848	88.2556	4	8
37	54		0.362599	1.75004	11.4476	34.5175	54.9571	55.9201	75.519	101.767	97.0605	8	8			3.77624	17.2333	45.2502	60.5268	88.5989	91.7941	106.436	79.8967	102.862	4	8			0.631954	4.65675	16.7892	54.8106	63.4465	63.1693	101.298	88.3746	91.9873	8	8
38	51		0.109818	0.0884098	0.140544	0.142308	0.116875	0.732691	2.68871	11.5257	36.3285	256	512			0.121538	0.147209	0.219303	4.42453	18.5662	49.4064	70.547	79.1115	111.403	32	64			0.112507	0.170985	0.15002	1.69507	2.85152	19.2653	54.2719	63.5455	84.9116	64	64
39	52		0.0748906	0.723692	0.0821061	9.11198	24.1661	43.1512	83.6765	78.4058	100.923	16	32			14.2499	50.3155	72.0485	104.949	109.449	104.741	93.8601	91.9945	113.276	<4	<4			0.933669	3.09599	11.7709	17.8876	45.2326	54.7788	92.4473	106.061	76.7385	8	16
40	55		5.69932	18.6342	38.9429	73.826	74.8985	77.3888	103.349	113.269	99.5957	<4	4			0.113987	0.12597	0.0605496	0.252257	7.78878	17.5018	56.7	90.2373	104.501	32	64			0.656363	0.135088	2.21549	8.01021	23.5265	55.0254	74.4277	98.37	105.398	32	32
41	58		0.15452	0.662173	0.453703	15.1341	40.1226	67.9403	68.015	65.5332	94.4252	16	32			0.165092	0.113406	0.131333	0.157778	0.147923	0.133206	11.7394	32.7265	44.1417	128	128			1.24352	4.27111	19.2297	56.1817	67.6112	98.698	113.999	108.431	85.8405	8	8
42	59		0.222293	0.241244	0.250838	0.221778	0.295975	0.210082	2.41741	19.4407	44.1103	256	256			0.274738	0.215601	4.83374	16.3023	46.5827	65.7533	103.935	102.562	101.268	16	16			0.340142	0.234217	0.345338	0.520985	2.2557	9.95742	26.3204	55.4068	79.0884	128	128
43	55		0.214919	0.327632	0.27185	0.204016	0.301267	2.12053	5.36186	23.4052	40.2611	128	64			0.207564	0.200549	0.180382	0.317362	0.57186	11.0542	43.007	77.3241	64.8794	64	64			1.09201	1.71365	17.0208	42.5789	68.4012	82.4979	73.792	85.6943	71.6917	8	16
44	53		0.609631	11.6174	15.2946	59.1778	67.921	73.8067	80.8622	98.524	98.0272	4	4			0.216235	0.268113	0.238935	0.199575	0.27352	0.135664	4.18956	16.8944	44.1467	256	128			0.295225	0.339533	0.323824	2.00195	5.81973	22.3235	62.4908	63.173	61.9128	64	32
45	52		0.254208	0.208417	3.22385	5.09526	13.6809	39.931	64.2435	93.1244	84.2442	16	16			0.265142	0.265824	0.58908	0.237376	4.42553	17.6981	45.9792	66.1226	89.0768	64	8			0.326429	0.319908	0.80655	18.7608	31.9984	57.7377	78.9896	86.1063	76.7516	16	16
46	56		0.199973	0.241323	0.185938	0.19359	1.63881	4.10854	13.6706	35.4911	85.5595	128	128			0.27352	0.257738	0.224954	2.80394	2.01148	37.0398	59.7575	65.5493	77.3973	64	64			0.602517	5.37715	10.467	36.3068	63.6448	64.6239	87.0303	94.9322	95.7517	8	8
47	51		0.0332572	0.02803	0.0707584	0.093825	0.164655	1.16129	8.70602	26.0245	39.8914	128	128			0.0570207	0.0648771	0.0806725	0.105234	0.137983	1.22136	19.0293	48.4086	61.3029	128	128			0.0522497	0.0645677	0.377898	1.00028	4.12877	14.2939	50.5053	73.2023	108.247	64	64
48	55		0.0325187	1.5043	9.18277	17.843	37.0761	50.8058	74.0931	82.4102	90.7885	8	16			0.285869	6.82451	17.2313	50.4598	91.0427	86.6004	101.112	105.206	110.723	4	8			1.39769	4.06306	19.7211	39.7157	74.0389	83.425	111.475	116.684	108.826	8	8
49	54		0.040023	0.0552062	0.0893537	0.0744905	0.116681	0.159336	0.327296	0.104668	0.2493	≧1024	≧1024			0.16139	0.367718	0.177815	0.193663	0.288822	0.338328	0.58528	1.95409	13.1002	512	512			0.0859565	0.103811	0.129654	0.179714	0.334805	3.79731	23.4699	46.3178	63.2229	128	128
50	55		0.0458694	0.0570677	0.074985	0.729955	4.87883	11.337	51.3601	59.6542	62.8644	64	32			4.99748	24.36	68.8207	88.8947	100.633	93.6106	106.898	106.667	69.0585	4	4			0.0375532	3.73636	13.8284	37.7722	58.3066	66.4937	98.1829	83.9367	82.3909	8	4
51	58		0.0457822	0.0630886	0.0409247	0.55913	3.40002	13.6476	46.2401	64.1065	68.7803	64	64			78.7452	127.011	117.89	139.277	128.375	123.353	89.3085	102.258	86.5599	<4	<4			0.0561891	0.0790462	0.0803439	2.10762	11.4886	31.3416	70.3279	67.0798	86.8335	32	16
52	51		0.0341476	0.0629432	0.0712329	0.641241	5.47251	21.4023	47.2454	61.3079	70.0508	32	32			0.220377	0.0679839	0.643252	0.0928521	0.3963	3.56702	14.0133	30.4532	63.0328	128	128			0.030299	0.0617236	1.18097	1.42149	11.1858	39.3479	55.528	96.4912	123.306	32	32
53	59		0.177166	0.53557	1.60971	10.5971	25.9645	44.8628	77.8918	71.0009	79.3038	16	16			0.0999343	0.109669	3.48118	12.2324	37.6917	76.9542	108.215	92.4181	103.481	16	16			0.0554699	0.0550322	0.0736055	0.0771389	3.09681	10.1779	31.738	60.6697	141.42	64	128
54	52		0.032606	0.380161	0.26428	8.6899	30.6454	51.3222	86.3778	81.1615	82.6151	16	16			0.0818022	0.127525	0.100903	0.167757	1.37638	12.2414	40.5424	71.6306	106.623	64	32			0.0429939	0.0549384	0.0851748	2.70799	9.16359	24.776	59.9687	86.1779	97.6499	64	64
55	76		0.129312	0.0924583	1.92163	0.527247	2.6822	3.31936	10.1983	27.7168	65.5596	128	128			0.186692	0.129713	0.164653	3.10748	14.1819	39.7841	64.2593	87.0268	114.533	32	16			0.20802	3.35432	9.12883	35.3056	44.3322	60.3037	57.4224	78.4363	109.805	16	8
56	69		96.4407	95.6464	96.1432	102.943	103.814	100.38	82.1249	84.6996	63.7169	<4	<4			0.279733	0.23378	0.494043	0.253434	1.22929	11.6192	33.2858	74.8248	82.5693	64	64			1.54472	0.765666	4.86575	12.5947	41.5176	63.3119	83.9175	98.8958	92.8758	16	32
57	63		0.186604	0.244792	0.215342	0.778195	2.00147	7.8097	19.8822	38.5106	33.1364	64	64			0.29016	0.198069	0.252558	2.35911	1.57957	12.7056	27.1075	24.6338	32.5656	64	32			0.812569	0.255243	0.244205	0.720593	0.218643	2.68271	9.0564	42.988	54.9168	256	128
58	62		0.192989	0.176032	0.25727	0.19997	0.181849	4.04375	9.09976	15.8871	26.8624	128	128			0.426635	0.232303	2.5223	2.21443	16.241	34.5365	71.229	89.2604	69.7073	32	16			0.268032	0.262591	0.218972	0.471182	1.19828	17.8971	25.092	55.9046	66.0289	64	32
59	70		0.175014	0.198864	0.296391	0.358375	2.382	13.5343	24.1151	37.0903	62.0202	64	128			0.305616	0.234795	0.216109	0.295281	1.81552	3.15298	31.2034	52.9062	55.9634	128	32			0.292327	0.299237	0.248552	3.70173	8.33045	23.2088	41.6699	72.2451	73.419	64	16
60	67		0.485134	3.12185	22.0743	42.5801	66.6028	78.6535	88.6407	92.093	93.7023	8	8			0.237978	0.966078	6.31911	18.1286	53.938	88.3632	84.1383	66.9838	85.6077	8	16			28.4247	77.692	88.7493	91.4788	78.5245	84.5456	79.0725	63.5848	74.7867	<4	<4
61	74		0.232721	0.168411	0.20999	0.257037	2.6015	7.14017	35.763	49.4254	53.9604	64	128			0.259617	0.193086	0.462623	0.226628	1.71946	9.58391	37.7079	62.1297	68.8138	64	64			0.199304	0.278757	0.296924	0.470791	0.279007	0.242376	3.42406	23.7853	53.8914	256	128
62	60		0.150435	0.267509	2.9749	14.0254	34.7192	54.5658	66.609	78.922	90.6796	16	16			0.140582	0.16282	0.153223	0.180998	0.139659	1.11695	1.1731	26.7657	52.0724	256	256			0.23445	0.684494	1.32925	1.47664	6.30919	20.2105	43	87.4954	80.7392	64	64
63	68		70.5121	96.7314	106.095	93.9007	117.654	107.445	129.676	112.739	128.254	<4	<4			0.0329576	0.0492291	2.00444	8.34545	31.7378	61.0952	73.6482	84.2816	89.1582	16	16			1.99586	8.23712	19.4807	61.1632	83.8291	99.4296	136.459	122.068	121.231	8	4
64	61		0.191275	1.67605	0.216638	0.246998	0.317768	2.25111	17.9822	45.7755	72.7736	128	128			0.064549	0.112856	0.0921229	0.170354	1.54552	11.249	32.8929	61.3821	68.6813	64	64			3.07297	0.261011	0.926277	5.38755	18.6791	35.004	90.9619	88.5439	108.961	32	64
65	65		0.142569	0.109463	0.181244	1.06538	2.79744	31.9999	55.5201	89.7807	94.0388	64	64			1.42814	6.1907	9.92367	40.7499	51.4803	26.2598	87.033	87.6624	79.2663	4	8			13.4824	41.9251	77.2128	98.0025	101.487	101.952	102.681	106.982	103.861	<4	<4
66	70		22.7493	21.4548	52.5635	59.362	65.4621	51.6229	128.021	98.9381	101.405	<4	8			0.0657661	0.0736563	0.364127	4.66851	19.2729	39.1196	41.8399	69.6572	49.3251	32	8			0.504886	0.285146	1.63564	9.38309	32.5712	52.2434	100.907	104.691	84.2422	32	4
67	65		0.113125	1.97963	14.3596	43.7948	78.7295	74.2155	96.182	91.8539	100.781	8	8			0.0651785	0.144123	0.170144	0.152223	1.94383	14.4583	27.306	55.4251	57.1399	64	64			129.703	130.791	154.784	138.793	116.859	114.106	131.376	82.3032	100.802	<4	<4
68	64		0.135399	0.151571	0.208267	0.182674	0.723317	2.82732	21.6473	39.2292	53.1896	128	128			6.54408	38.6102	66.5637	66.1455	65.3794	73.989	83.0568	78.8098	64.8876	<4	<4			2.19027	18.5333	32.8242	76.5748	86.4548	82.7354	115.943	107.092	103.327	4	8
69	61		0.105535	0.0892871	1.572	6.88811	26.962	63.4679	79.8574	79.791	92.0331	16	32			0.0490203	0.115542	0.156777	2.30123	15.267	32.4772	60.9547	94.2442	77.1381	32	16			0.178566	0.189397	0.213694	0.261674	0.301942	2.93187	13.1342	30.3511	46.1994	128	128
70	70		0.0770821	3.04501	18.9252	59.456	90.1909	101.547	116.658	100.509	127.829	8	16			0.0757128	1.48866	0.700931	15.3993	31.9455	59.7729	96.2091	96.6738	95.9112	16	16			2.51674	3.46553	39.3401	77.7424	95.003	107.518	135.885	116.604	118.745	8	8
71	69		6.24385	28.2135	64.0434	96.998	95.7377	90.1749	115.709	95.3171	117.478	<4	4			1.63613	0.171697	0.432076	1.27819	0.256026	0.661777	2.05508	9.03533	42.51	256	256			1.77002	4.6379	15.7016	61.5481	73.1657	77.217	92.6728	89.8773	96.1046	8	4
72	67		0.282202	2.54857	0.420538	3.97083	4.97856	15.2229	37.1461	46.7453	91.3833	32	128			129.896	166.395	137.255	131.543	106.389	98.4911	120.156	92.8983	124.508	<4	<4			0.719922	0.808025	2.96438	27.1298	56.5197	80.9531	104.441	106.84	92.6913	16	16
73	66		0.379651	0.322135	2.29871	17.3045	30.7149	56.998	63.2622	64.6409	87.0534	16	16			0.225879	0.327382	0.353445	3.61976	14.1529	32.374	46.6785	56.2266	29.4201	32	16			1.10819	0.549148	0.840033	8.58564	23.298	43.0031	83.127	66.858	87.9704	32	32
74	41		0.414359	0.382931	0.367522	0.368342	0.267156	3.38888	12.1128	24.3796	32.8103	128	256			0.374997	0.374871	0.519246	0.395646	0.325347	0.236708	1.0255	3.79437	20.4113	512	256			158.475	152.296	137.301	135.584	131.12	107.744	112.126	97.183	90.5591	<4	<4
75	41		127.329	111.504	97.0764	103.002	98.4462	104.091	83.5005	104.796	93.8362	<4	<4			141.669	121.455	116.023	119.965	119.084	95.7849	96.6109	83.6995	91.035	<4	<4			148.724	152.266	147.216	149.039	121.187	114.015	104.538	112.232	88.8409	<4	<4
76	41		0.208953	0.373053	0.704304	1.97942	0.870635	8.93799	36.2925	57.7231	82.1771	64	64			0.291625	0.344779	1.26731	0.344758	0.257231	1.45042	11.8121	30.5369	59.9495	128	256			0.369838	0.454595	1.18928	2.9841	5.88306	21.452	42.6619	68.8906	78.3789	64	64
77	29		0.312028	0.26378	1.26455	0.506202	0.795269	0.723565	9.01799	38.9339	46.8508	128	128			0.328327	0.237799	0.229825	0.262309	0.273305	3.65392	25.7941	43.1318	66.1484	128	256			11.9374	30.7906	61.8425	89.6797	73.043	67.8213	102.329	112.399	90.3599	<4	4
78	42		0.386974	0.371222	14.295	47.8042	63.7388	95.7999	105.507	117.009	115.098	8	16			0.278215	0.210477	0.195997	5.32512	17.3092	45.0234	62.0848	77.0955	100.521	16	32			1.55397	1.11771	3.38912	25.8164	60.0941	78.5801	88.6175	101.912	116.213	16	16
79	43		0.149834	0.0209526	3.39792	8.3078	20.2333	44.5341	72.271	95.7936	101.012	16	64			0.114654	0.0348798	0.52807	0.147923	2.98282	13.5525	49.8772	76.5916	92.9651	64	128			1.03255	0.19442	2.15437	8.53568	21.2088	53.5058	85.5922	103.17	109.863	32	32
80	25		0.0537478	0.524648	0.0940587	0.0553263	0.234965	0.102639	6.1241	17.1966	44.1295	128	256			0.0589842	0.482386	2.68106	3.15793	24.0264	54.7639	77.0172	89.9544	92.4706	32	32			115.363	109.064	124.747	143.145	126.164	119.536	151.223	98.0948	123.154	<4	<4
81	27		0.0721225	0.0656468	1.21074	2.74559	15.9216	27.792	57.2483	90.0118	70.2269	32	64			0.0402377	0.0704807	0.0783004	0.176228	0.239407	4.25116	25.1136	57.3861	80.4186	128	128			34.116	58.9222	97.2895	116.572	136.633	116.401	128.622	117.722	92.4275	<4	4
82	28		0.0394609	0.120326	0.0583617	0.153796	1.31018	8.17651	47.7138	53.3042	69.2417	64	64			0.95369	1.58201	14.4007	32.8048	61.4426	51.4056	100.809	94.4301	73.7543	8	16			16.8283	34.7295	62.8151	77.0554	73.1904	97.3775	99.0315	104.81	90.7087	<4	<4
83	29		0.0395824	0.0472317	0.109641	0.478995	3.66718	18.083	45.7518	59.7092	62.1764	64	64			0.0681503	0.500045	3.3288	12.1531	24.1793	42.8967	72.4613	82.7033	78.1348	16	64			153.308	152.66	184.538	139.594	137.113	121.783	100.145	111.676	96.3619	<4	<4
84	29		0.0473127	0.0758055	0.673831	0.795856	4.44156	28.9941	54.2578	59.0836	71.8543	64	64			0.0992219	0.542769	0.211287	2.48881	26.6712	51.6763	79.6567	97.4498	88.128	32	64			5.05398	26.3914	70.9656	92.3169	105.3	94.6009	113.056	97.1919	111.624	4	8
85	29		0.031245	0.0612758	0.262183	0.162984	1.61766	13.8034	20.0196	51.5208	56.5889	64	64			0.078404	2.66669	23.1951	30.2737	74.5165	88.3813	94.1107	117.495	118.267	8	32			221.935	187.217	196.435	175.492	123.235	120.855	126.061	118.496	113.414	<4	<4
86	25		1.02775	18.3951	85.3763	65.495	90.4025	95.2349	107.377	126.891	105.261	4	8			0.061211	0.0650432	1.04048	1.43597	5.70363	5.80308	25.6407	52.6657	86.6729	32	128			0.150716	1.1667	10.5556	11.8965	48.4989	73.1847	111.273	118.268	122.5	8	16
87	24		0.138575	0.23185	0.395228	1.39224	7.98204	41.2986	62.8331	87.9636	85.5709	32	32			10.0475	37.133	93.2811	104.518	112.934	115.527	115.618	102.469	103.702	<4	4			190.785	179.587	167.3	176.008	177.111	126.462	134.492	123.044	142.316	<4	<4
88	21		0.156913	0.16691	0.158006	0.150194	0.188401	0.602599	10.0171	19.3966	33.8473	128	512			0.312477	0.989526	1.32569	9.35027	34.1657	47.7701	83.4316	89.5174	106.714	16	64			48.137	69.3283	95.4044	121.847	122.907	98.2909	128.172	116.65	138.401	<4	4
89	20		0.16355	0.189696	0.196819	0.204914	0.148576	0.179982	0.202728	0.899588	11.5776	512	512			0.282441	0.232778	0.304346	0.358825	2.2043	3.94177	24.8672	56.4461	60.3172	128	256			0.64552	0.670488	5.9825	16.0784	67.5781	70.8506	94.6778	91.3813	113.612	16	16
90	23		8.47115	27.629	69.8859	76.2769	68.926	83.7814	78.9681	86.4447	71.4035	<4	4			0.272239	0.253958	0.284564	0.238992	0.501236	0.454111	8.55227	27.1066	28.5972	128	512			218.462	145.396	135.374	136.81	112.251	110.221	94.6069	106.256	75.6096	<4	<4
91	26		0.20799	0.266513	0.218472	0.159685	0.219585	2.66811	9.97824	36.3029	43.3822	128	256			0.292798	0.222835	0.202172	0.253492	0.174622	4.99064	27.209	50.231	56.1928	128	256			71.9187	85.0018	91.2699	108.344	104.694	113.066	101.087	98.6105	103.713	<4	<4
92	47		0.188684	0.185891	0.771208	5.33538	21.2293	48.8	54.1908	70.129	70.7245	16	64			0.261467	0.294766	0.30476	0.427856	2.41695	15.1161	50.5724	71.9048	74.144	64	128			0.468626	0.604034	4.86898	27.7828	55.2087	57.9368	93.5188	84.1623	75.5433	16	32
93	43		0.0285533	0.036251	0.391736	0.403355	8.09028	25.3936	86.6425	60.781	86.5787	32	32			0.0850784	0.0740139	0.0631642	0.112632	0.897297	5.75273	51.4973	65.7147	94.8147	64	64			0.0223632	1.12695	0.529121	4.096	21.5895	54.1679	90.7701	88.826	93.7392	32	16
94	47		0.0303637	0.0415683	0.25105	0.35737	3.36835	13.2666	62.2855	69.3275	86.6899	64	32			0.105657	0.140956	0.11639	0.102915	0.190386	0.233377	16.8856	29.2814	70.629	128	128			0.0700749	0.0831914	3.8613	9.02372	27.3661	58.8274	83.0541	81.7625	82.6848	32	16
95	42		0.0240496	0.0424968	0.0544752	0.0870055	4.41648	21.5352	52.466	68.804	75.9977	64	32			0.21364	8.74518	11.6569	58.818	79.9494	94.5122	98.562	76.9203	84.0891	4	8			17.4236	26.835	50.2429	65.3396	77.8819	88.3814	95.8171	78.7219	92.045	<4	4
96	45		0.0364922	0.0425587	0.0298685	0.0662369	2.48469	11.2478	25.2564	33.7861	56.7728	64	32			0.161408	0.134934	0.190148	0.191161	0.232393	5.09702	14.468	32.5969	61.0936	64	64			0.0520351	0.676582	1.61963	5.7315	31.4503	40.6748	53.9224	53.4489	82.7584	32	16
97	43		0.0303947	0.030209	0.0485324	0.0852722	0.0845603	0.157266	0.114676	2.0299	8.00459	512	256			0.104763	0.259135	0.174466	0.210063	2.48158	9.61849	32.7272	57.2179	72.5045	64	64			0.085096	0.0980689	0.123907	0.16031	0.666951	2.16887	15.6349	31.2287	62.8616	128	128
98	70		0.0364303	0.061037	0.0608512	0.0664226	0.0927316	6.18511	23.7286	39.9953	48.1464	64	64			7.77214	13.8126	22.1406	45.039	76.9037	89.9472	94.0596	99.2302	86.5678	<4	4			0.0651876	1.19375	2.71362	8.75397	41.3644	55.6459	64.5575	77.5638	76.7529	32	8
99	73		0.036616	0.0362446	0.0384731	3.28841	5.16959	18.8446	36.1271	57.9857	70.3072	32	32			211.621	205.969	195.637	131.331	104.945	119.472	151.791	133.82	111.841	<4	<4			0.08064	0.911584	0.239009	6.96922	11.5242	23.9584	62.9551	77.2121	88.8075	32	16
100	71		0.0118545	0.0363374	0.0733248	0.0568585	2.55071	12.0828	50.3131	79.6415	81.7177	64	32			3.27252	25.2944	55.5842	71.9653	107.108	104.817	106.234	122.642	113.105	4	4			2.46162	18.069	21.7764	42.6151	80.0505	114.495	100.862	109.144	95.8488	4	8
101	71		0.106853	0.102306	0.444874	6.68878	19.5981	39.8972	51.019	144.746	145.769	16	32			50.0411	68.2408	105.007	125.469	98.5397	118.56	100.721	105.984	93.442	<4	4			2.43948	16.2329	39.2607	103.612	86.0401	105.445	97.5646	110.514	93.5816	4	4
102	1		0.174259	0.157978	0.156152	0.173763	0.133898	0.0870674	0.22553	7.92264	12.528	256	256			0.196468	0.226997	0.326393	0.308774	0.247925	0.302543	0.140419	15.3071	35.8844	256	128			0.264991	0.270291	0.264218	1.14562	14.5604	17.7646	53.912	73.3469	77.3295	32	32
103	2		0.162435	0.126964	0.145443	0.139438	0.133093	0.120991	0.149497	0.162435	0.130864	≧1024	≧1024			0.315362	0.197303	0.281614	0.269748	0.210599	0.115436	0.12599	0.136842	0.995428	≧1024	512			0.228767	0.337976	0.250365	0.663591	5.81792	18.4662	47.2311	64.2895	82.7426	64	64
104	3		0.192087	0.168502	0.155997	0.190911	0.192273	0.191035	1.52295	23.4883	19.7724	256	256			0.280362	0.269212	0.18651	0.198853	0.196349	0.775139	1.8781	0.11955	0.156817	≧1024	512			0.673905	1.06198	4.9709	12.7527	17.0066	32.7646	67.6717	70.5371	69.6539	16	4
105	3		45.8308	61.9456	66.7088	70.4368	89.3114	88.133	74.8886	156.145	100.194	<4	<4			0.255617	0.233377	0.210301	0.163077	0.128017	0.197183	0.684031	0.972203	6.17011	512	128			0.551687	1.15868	0.189705	0.242782	3.62292	13.1299	30.4968	52.7834	54.7942	64	32
106	4		0.777215	0.221893	0.282667	0.160764	0.104787	0.185386	0.247553	0.505598	0.263214	512	512			0.348813	0.269271	0.173631	0.254365	1.01949	0.520238	3.48216	4.35634	20.0027	512	128			0.344948	0.266967	0.267039	0.299813	6.51049	13.8533	50.5599	57.0717	79.2213	64	128
107	7		0.125479	0.108734	0.12944	0.925366	3.49418	21.516	47.6344	102.409	77.0949	64	32			0.265217	0.269868	0.209884	0.246673	0.219722	0.147932	4.22102	28.4347	36.284	256	128			2.17883	22.6768	30.7798	56.677	75.8734	88.6132	102.218	99.7231	93.2349	4	8
108	16		0.113005	0.146309	0.121393	0.132009	0.152066	0.225979	0.129177	4.88031	7.27244	512	512			0.265634	0.198018	0.234629	0.10518	4.61953	9.82787	24.8562	49.8612	71.1172	64	64			0.232756	0.903067	3.07197	14.3481	39.4881	72.636	81.4292	96.7577	104.673	16	16
109	16		0.0182367	-0.000304962	0.016102	1.62462	1.89012	8.93877	34.5726	57.9146	63.6727	64	64			0.0188287	0.0468328	0.133091	0.0415283	1.00466	3.26374	29.3373	36.4021	64.1064	128	64			1.08197	4.77049	15.7857	39.7454	53.7975	97.7075	106.522	97.3381	118.185	8	8
110	17		0.0156171	0.0314733	0.023346	0.0233062	0.0442618	0.187724	0.19872	2.47163	14.0142	512	512			0.0223849	0.11268	0.114017	0.0897138	6.45629	27.6541	53.8849	62.3993	71.8178	32	32			0.136546	3.66613	6.81695	27.5736	68.9706	72.1355	101.132	113.17	101.184	16	16
111	13		0.031553	0.0233062	0.0393217	0.0152586	0.039003	0.046692	0.0527078	0.0672891	1.86015	≧1024	≧1024			0.0570378	0.0775621	0.0792482	0.0755271	0.165997	2.27064	8.08015	41.5761	63.5531	128	128			0.170438	2.0899	6.51459	34.9596	47.5031	63.323	80.0221	89.9515	86.4298	16	8
112	13		0.00756952	0.0392818	0.0391623	0.0389233	0.0465725	0.0600781	2.027	6.40553	15.0467	256	256			0.0570959	0.0450023	0.0763411	0.0632009	7.67876	19.0631	40.127	65.1451	66.2898	32	64			11.0347	15.8072	44.9634	72.5307	91.5962	105.467	96.1898	93.4986	81.4459	<4	8
113	12		0.0235452	0.0312342	0.0313139	0.0196409	3.77215	21.5206	43.1722	55.619	58.0448	64	64			0.0337226	0.0882021	0.739049	6.60434	22.0446	44.6958	80.162	91.9288	81.9727	16	32			6.17029	21.1771	47.5105	63.1894	60.779	80.7934	95.5894	89.2174	94.9287	4	4
114	12		0.0155374	0.0313139	0.0312741	0.0388834	0.0479669	0.0807349	0.128762	0.07201	4.63561	≧1024	256			0.0687244	0.0568052	0.066108	0.114773	0.164747	0.101342	0.171317	2.29744	19.1201	512	128			0.105139	0.140884	1.12966	2.7342	21.4026	26.7284	50.612	63.5598	60.2197	32	32
115	12		0.0313538	0.055138	0.0311147	0.039242	0.0229078	0.0257762	5.79997	12.0255	26.9253	128	256			0.057154	0.0573285	0.0207569	0.109308	1.15541	0.210359	15.3266	61.3926	54.4998	128	128			0.128358	0.159399	0.216062	0.195124	4.73764	10.9447	22.9525	51.7663	63.7218	64	128
116	12		0.0154179	0.0394013	0.0152586	0.0124698	0.589028	0.0374094	2.76323	13.9463	41.0975	256	256			0.0575029	0.0220941	0.0679685	0.0351181	2.00004	3.94726	27.5146	57.9302	71.5923	128	64			0.387111	10.0868	32.9716	60.8753	96.8392	112.834	129.181	109.975	140.057	4	16
117	13		0.0524535	0.060291	0.0295508	0.0723065	0.0716966	0.0529719	8.13158	23.7859	38.5636	128	256			0.121192	0.0744068	0.151155	0.100069	2.49461	18.8938	52.7802	76.9924	85.2149	64	64			20.0982	48.1379	71.026	119.547	104.764	96.9705	106.164	99.9781	182.464	<4	4
118	12		0.061592	0.0623091	0.0601179	3.0199	17.7322	31.7602	63.4174	79.3204	92.5437	32	32			0.168555	0.138786	4.20062	12.8125	39.4186	57.9699	86.7531	113.655	89.9623	16	16			17.0153	44.3353	70.5819	78.5618	94.531	110.533	105.201	98.3626	115.646	<4	<4
119	13		0.0543412	0.086173	0.098842	0.128642	0.119081	0.0826273	1.10085	17.3556	35.9092	256	128			0.145414	0.170881	0.185765	1.9708	4.93612	18.9554	46.1147	63.3719	74.7754	64	32			143.692	165.986	143.309	134.073	100.481	89.1809	100.465	78.6192	106.176	<4	<4
120	12		0.0458554	0.0782848	0.0845794	3.34276	19.1049	34.2738	65.0001	62.446	76.5435	32	16			0.203847	0.159252	0.180649	4.90545	28.045	37.1229	65.6093	87.5067	77.1423	32	32			25.7603	65.0064	92.9773	84.7774	102.928	86.5351	73.4733	97.702	99.097	<4	<4
121	12		0.076731	0.0384452	0.0932246	0.116252	0.104001	0.0970691	0.113702	0.858762	9.36764	512	512			0.16809	0.229721	0.146461	0.226756	1.26762	4.76725	18.1308	49.4639	88.987	128	128			0.386255	0.779436	4.49074	16.5271	38.5951	66.9771	88.1887	72.6253	77.3797	16	32
122	12		0.0620302	0.0463733	0.0941808	0.0781254	0.0617115	0.117686	0.116929	6.41531	18.2226	256	512			0.14681	0.0953536	1.42211	2.8691	10.4702	45.0301	58.4369	72.8572	104.444	32	32			0.41477	0.382793	0.365195	0.761777	11.2841	32.8406	70.7941	62.9161	76.947	32	32
123	3		0.0458952	0.0621498	0.110077	0.0939417	0.069799	0.0809939	0.949258	10.1276	22.1921	256	256			0.158322	0.136693	0.121576	0.172276	0.232279	3.08298	11.228	41.788	63.894	128	128			0.292971	0.312931	1.23001	12.0502	27.4735	69.3661	75.9205	83.1273	83.5193	16	16
124	8		0.109559	0.054142	0.0848583	0.3229	7.98232	23.4449	43.4287	86.7074	88.1995	32	64			0.100179	0.0906441	0.15995	0.14774	2.56263	5.5215	16.4767	71.9795	64.8226	64	128			9.01215	28.6156	59.6934	64.2326	80.0198	100.377	120.719	129.841	130.753	4	4
125	4		0.0244996	0.01819	0.011942	0.0365955	0.0114188	0.0220989	1.53309	17.0568	36.7847	256	256			0.0360189	0.018354	0.0171933	0.47434	3.3877	11.6024	40.2608	71.192	86.1913	64	64			0.139194	0.145594	0.930079	7.13385	17.2646	60.4332	52.4668	162.716	188.619	32	32
126	8		0.041734	0.0247297	0.0162905	0.0245198	0.0322872	0.0292222	0.613415	9.24373	26.8744	256	512			0.0173049	0.0223762	0.0411936	0.0595216	0.062858	0.505044	10.1458	33.5504	67.5737	128	256			2.22204	26.9678	55.3951	74.7288	68.1048	50.9825	115.071	99.7389	89.6096	4	8
127	5		0.0165005	0.0164585	0.0163745	0.0160806	0.0496274	0.0471082	0.432497	1.57523	2.28542	≧1024	512			0.026024	0.0704206	0.0335421	0.188263	3.04615	10.6275	39.9676	59.7905	53.7923	64	64			203.057	187.04	172.699	122.612	89.5881	78.577	93.2284	105.031	103.17	<4	<4
128	7		0.00793534	0.0414821	0.0246038	0.032875	0.0279207	1.74754	12.2427	31.9127	51.4577	128	256			0.0217534	0.923208	0.262954	5.90207	18.0841	26.5211	61.3616	56.8404	79.6154	16	16			0.262589	0.22127	3.04243	22.6031	68.5932	81.4261	104.992	96.1039	166.272	16	16
129	5		0.0164585	0.0246038	0.0332109	0.0246038	0.0369476	0.0211189	0.062769	1.33872	2.25599	≧1024	≧1024			0.0350546	0.0525819	0.0479999	0.0511583	0.073846	0.115662	3.734	15.7458	44.3632	256	256			0.210864	0.257157	0.265578	2.2614	13.7033	26.0874	54.3296	74.293	94.111	32	32
130	5		0.0248557	0.0162486	0.033001	0.0410623	0.0402645	0.0732655	0.0808649	0.050845	0.678157	≧1024	≧1024			0.0351436	0.0349656	0.0259351	0.0258906	0.0335866	0.219758	0.0652158	1.98465	3.4057	≧1024	≧1024			77.8775	97.3984	98.7272	107.604	118.664	102.345	111.948	96.3402	92.0796	<4	<4
131	5		0.0162905	0.0290543	2.28135	10.0307	34.9847	47.6929	59.2719	79.0985	91.8102	16	32			0.0173494	0.0160148	0.0526709	0.0147692	3.61354	23.9926	44.43	67.6281	76.9005	64	64			134.984	158.058	118.035	107.664	104.355	87.6931	97.5783	102.559	99.7284	<4	<4
											<4	15	7											<4	11	7											<4	33	22
											4	3	10											4	6	6											4	14	20
											8	8	8											8	4	8											8	18	24
											16	17	14											16	17	20											16	21	23
											32	15	22											32	24	19											32	20	22
											64	23	19											64	26	29											64	16	9
											128	18	15											128	22	23											128	5	10
											256	15	17											256	9	12											256	4	0
											512	7	12											512	7	6											512	0	1
											≧1024	10	7											≧1024	5	1											≧1024	0	0
											total	131	131											total	131	131											total	131	131
											Neutralizing antibody positive (%)（≧8）	86.2595	87.0229											Neutralizing antibody positive (%)（≧8）	87.0229	90.0763											Neutralizing antibody positive (%)（≧8）	64.1221	67.9389

## Sheet: experiment 2
Sample number	Age (year)	Dilution of human serum (1/n)	4	8	16	32	64	128	256	512	1024	pPNT-PV1pv(Ssbin)	cPNT-PV1(Sabin)		Dilution of human serum (1/n)	4	8	16	32	64	128	256	512	1024	pPNT-PV2pv(Sabin)	cPNT-PV2(Sabin)		Dilution of human serum (1/n)	4	8	16	32	64	128	256	512	1024	pPNT-PV3pv(Sabin)	cPNT-PV3(Sabin)
1	55		0.100283	0.19226	0.155295	1.27409	10.4844	29.581	56.3134	60.9363	81.1096	32	32			0.100521	0.124706	0.138049	0.126951	0.2344	0.247904	1.19291	5.41235	18.1359	512	512			0.163367	0.986724	7.07314	4.88688	43.5762	33.4374	77.0306	105.935	112.96	32	16
2	43		0.0891572	0.141913	0.191029	0.10564	1.44126	9.61132	34.3561	47.4846	66.1776	64	64			0.241585	1.93194	1.99568	4.32505	6.7028	32.2648	53.7865	77.2327	76.8599	32	64			0.145869	0.218088	0.204567	6.68153	31.1711	65.1319	69.0888	108.568	101.568	32	32
3	63		0.384109	2.6549	16.7308	46.5175	69.0218	74.8622	97.9896	82.7653	87.6893	8	4			151.761	135.658	122.774	140.669	114.55	121.249	83.3676	88.1817	74.0896	<4	<4			0.140832	0.237945	7.42713	28.4072	63.9638	73.7349	98.2712	94.0413	83.847	16	32
4	37		9.23892	30.1282	52.9617	65.1847	94.3077	76.044	81.5255	96.4294	88.2087	<4	4			0.244215	1.11003	12.553	17.7938	41.1211	70.6018	77.1998	77.4916	67.4363	8	16			64.6109	85.1839	115.63	116.893	95.3672	96.7272	103.245	95.923	111.05	<4	8
5	42		93.3023	100.501	102.161	115.199	91.112	98.5344	83.0634	71.9788	64.8072	<4	<4			0.144014	0.695824	5.99941	21.8441	59.2873	85.0685	83.2431	96.6719	70.6855	8	16			4.7272	12.4816	42.8113	76.5478	92.3599	98.7577	84.2343	96.7518	98.9908	4	4
6	51		9.07091	30.5427	48.8628	68.6735	79.7168	86.8774	94.3983	89.7018	93.4482	<4	4			0.175191	3.8753	15.428	38.5616	70.0977	60.9262	78.6909	89.1528	85.8218	8	8			0.0317084	2.99228	7.28539	32.358	74.2165	94.2471	83.2246	105.396	87.1158	16	32
7	43		0	1	0	6	22.7498	39	76	81	141	16	16			0	0	0	1	9.34041	42	61	101	109	32	64			23	59	81	99	97	123	117	142	174	<4	<4
8	41		0.143711	0.0701237	0.135073	0.100398	0.401673	0.701156	9.94239	33.4513	50.6572	128	128			0.12883	0.116571	0.095391	0.106829	0.12883	0.139392	6.62144	37.8363	64.9056	128	128			0.138701	0.133403	0.172377	0.163885	0.171158	0.150557	1.00567	9.72616	39.5463	512	512
9	58		0.178109	0.129762	0.16519	0.137094	0.167522	0.189286	0.806363	4.59903	15.2492	512	512			0.559379	0.254928	1.81497	16.5126	45.6448	84.0635	102.792	104.37	85.6843	16	32			0.152046	0.360988	0.299957	2.14016	13.5715	53.4625	71.1768	71.8675	99.6982	32	32
10	38		0.289466	0.281058	0.340838	11.7078	33.483	56.9342	72.7174	79.573	88.0497	16	8			0.299512	0.379954	0.241072	0.875249	4.94961	11.1759	38.991	67.9083	64.0325	64	64			198.585	223.992	195.595	163.823	139.038	95.5232	104.345	106.239	100.375	<4	<4
11	24		0.30982	0.230045	0.302386	0.260602	0.320023	0.351912	4.20336	14.5523	43.7414	256	128			0.222661	0.431017	0.290018	1.32031	11.0712	25.7743	44.0746	71.9884	68.7526	32	32			3.83242	18.3556	48.9182	76.7112	77.2849	75.5179	83.4312	96.5721	98.4328	4	4
12	24		0.360013	0.243221	0.28839	0.17652	0.268548	1.60137	3.01827	20.3571	37.0025	256	256			0.275263	0.26423	0.170765	0.251721	0.230744	0.200273	1.24828	1.6969	15.4476	512	256			2.15272	7.51973	23.9603	44.4665	68.2067	66.1389	93.1524	74.4011	88.9352	8	8
13	32		0.370677	0.419331	3.75276	38.5726	49.3668	78.6946	81.2016	77.0868	94.3949	16	8			0.314073	0.238763	0.202839	0.553798	1.28567	9.78866	34.4116	60.1129	72.6542	64	32			0.494078	4.30176	25.4244	53.0383	75.4598	72.287	83.1387	95.3568	100.499	8	8
14	31		0.208615	0.287595	0.65376	0.434327	4.33851	18.7004	47.5295	63.2984	76.0745	64	32			0.212141	0.214258	0.190009	0.908606	6.7538	19.9618	44.9191	72.5423	74.4273	32	32			1.94847	15.0513	40.9775	71.4099	76.9022	83.0815	102.188	79.3995	87.9129	4	16
15	32		93.9436	134.37	114.78	102.234	102.269	107.848	106.13	101.762	100.092	<4	<4			0.137535	0.214386	0.205405	1.45297	15.966	23.1287	63.4055	84.8752	93.656	32	16			91.1905	121.005	124.007	112.017	110.971	100.017	119.804	96.7413	95.4687	<4	<4
16	31		0.165388	0.103413	0.228014	2.01806	8.05683	25.037	60.2798	83.9467	89.8132	32	32			0.160627	0.0962667	0.118705	0.11564	0.553465	19.337	68.3574	84.1995	76.2756	64	32			0.559554	1.34816	6.05854	42.0135	71.1761	85.1193	95.3319	103.305	99.4722	16	8
17	34		0.0378527	0.0373911	0.0602796	0.0829759	0.116751	0.0545094	0.566829	0.0337943	2.78504	≧1024	≧1024			0.0439632	0.0431449	0.129509	1.25656	1.00453	5.13305	24.2447	61.2094	94.6733	64	64			0.900117	1.99898	9.58852	29.9963	57.5489	62.7201	64.0272	84.8783	74.9481	16	4
18	30		0.0221961	0.0606258	0.0521244	0.0976322	1.68433	14.0808	26.0426	41.7522	57.9566	64	32			0.0583944	0.0728256	0.0601797	6.06029	19.1257	41.6246	74.9527	82.988	127.852	16	32			25.0692	45.7855	60.1893	60.5818	68.9271	77.7355	80.9244	72.1878	84.6554	<4	4
19	32		0.0227732	0.0718585	0.0693581	0.136254	0.0567406	0.120232	0.0786674	0.124425	0.0981131	≧1024	≧1024			0.0431449	0.0726768	0.131518	0.132931	0.0279698	0.190172	0.159376	1.0315	4.19476	≧1024	256			0.0166715	0.110291	0.893756	0.472468	4.34399	20.917	34.5043	45.5543	54.6863	64	32
20	34		0.71541	1.19748	14.7697	32.7808	45.5698	74.8301	73.0839	78.6013	62.7268	8	4			0.0431449	0.147436	0.0966297	0.991217	14.9291	43.0072	64.6664	75.7051	85.7979	32	16			128.964	103.955	107.109	105.439	98.0916	80.6309	68.6284	74.7766	72.497	<4	<4
21	37		0.0834375	0.0675116	0.0873228	5.14933	17.1087	30.4969	51.6243	58.1674	69.5352	16	16			0.0733463	0.102729	0.0966297	1.14736	7.44777	24.2288	60.3959	68.3949	58.0325	32	32			0.138196	0.183095	1.00602	13.7685	28.167	43.4633	52.584	51.694	65.4889	16	16
22	39		0.045354	0.0756669	0.056779	2.1421	10.5005	32.3862	48.1901	56.6699	61.3374	32	16			0.0285649	0.103101	0.0580224	0.0422522	0.161719	2.90306	23.5767	36.4443	59.5627	128	64			1.14001	7.1826	19.6619	41.2122	49.5533	62.8056	65.8214	60.7717	83.6189	8	8
23	39		0.0600488	0.0653959	0.147333	0.056529	0.133388	1.58918	7.85568	22.5002	30.4977	128	128			0.0881495	0.0728256	0.0763218	0.183589	0.0582456	0.135572	0.469089	1.24466	5.8879	512	512			0.0749733	0.107831	0.0943641	0.149785	0.49979	0.900894	2.69368	15.4618	32.1988	256	128
24	39		0.371939	9.97484	30.822	53.3051	67.2663	84.3684	131.837	81.7824	79.7383	4	4			0.0200332	0.0468982	0.772613	8.05519	34.4559	67.5236	87.0326	100.844	99.6759	16	8			0.0655682	0.037444	0.0557536	0.795891	2.17774	20.729	43.9344	60.5209	61.4124	64	64
25	35		0.928545	0.219692	0.347618	10.6575	15.9392	55.1144	65.8778	84.4909	77.2061	16	16			0.231495	0.197202	0.174886	0.145428	0.156809	1.82949	16.0714	33.5879	64.3721	128	128			0.215111	0.138989	1.47224	14.1323	38.8642	58.1513	68.959	98.0493	98.7661	16	16
26	39		6.33636	26.2571	42.9209	73.9315	92.6349	82.8481	81.837	81.8552	95.021	<4	4			0.201814	0.0935054	0.135014	0.192664	1.00297	4.60661	29.8171	42.1723	63.4439	128	64			78.9871	93.2289	104.379	94.9306	85.9219	94.3398	83.252	70.3847	83.681	<4	4
27	36		0.150718	0.724548	3.44	20.1508	48.5315	60.9707	65.169	79.4373	89.6202	16	8			0.18835	0.259911	3.9703	18.2704	43.8913	66.997	82.3074	96.1673	108.623	16	16			0.837591	0.360882	6.65806	15.0502	40.7074	53.2402	62.6263	75.7886	59.1089	16	16
28	38		0.202189	0.15745	0.188763	0.180416	0.179223	0.125291	0.149949	0.14891	3.34277	≧1024	512			0.171761	0.189912	0.158892	0.282822	2.31413	0.363682	1.68332	4.72027	20.2706	512	128			9.35635	21.5816	31.8034	49.5864	51.5274	46.5674	43.1377	63.7121	57.2449	4	8
29	35		0.179185	0.14264	0.173876	0.125868	0.41711	11.168	37.6568	46.8534	71.4869	64	64			0.187978	0.115227	0.204046	0.185672	0.178456	0.643045	6.78141	24.9923	42.6838	128	256			0.697485	2.91396	12.5604	34.3782	52.2634	50.856	62.5855	68.8173	60.5743	8	8
30	53		0.171376	0.173568	0.162874	0.102287	0.121156	1.05539	2.00269	8.21017	29.7818	256	256			0.158743	0.219741	0.153983	1.21096	18.1139	24.8436	62.6178	87.1661	90.0063	32	16			0.232916	0.235247	0.169337	0.249814	0.334887	3.54909	13.597	34.2195	47.6037	128	64
31	57		0.22577	0.148795	1.97142	4.55269	20.3896	48.3737	62.1285	74.952	67.531	32	16			0.114929	0.175257	0.209104	0.226436	7.44841	24.1881	56.3855	70.5628	82.7788	32	32			0.189829	0.151727	0.162993	1.21608	3.50125	7.13928	46.6759	54.8727	79.1058	128	32
32	54		0.10996	0.0638776	0.105817	0.117382	0.0994082	2.3383	15.8791	37.5225	51.4973	128	64			0.0982653	0.122357	1.9895	9.08133	40.6841	60.3785	88.0231	96.826	100.996	16	16			0.140071	0.0856923	1.24302	4.55295	21.9813	39.5348	70.8641	67.1946	80.5828	32	32
33	58		0.451683	0.0433525	0.352965	6.09181	22.7248	43.2308	72.2218	101.618	92.9489	16	32			0.12524	0.10478	0.0855878	0.132108	0.0428182	2.00111	28.2075	50.2857	76.1443	128	64			7.50517	35.7472	58.84	90.8046	96.8014	103.783	101.022	114.918	92.1094	4	4
34	57		39.0121	66.1423	97.8993	97.4281	91.6112	99.8855	84.184	101.685	103.379	<4	<4			0.155588	0.236036	0.211461	4.74686	12.1945	37.3354	64.1693	96.8387	74.2331	32	16			0.462705	1.06182	13.2017	28.3497	49.6058	59.4049	94.2594	106.984	103.273	8	8
35	55		0.124408	0.0670011	1.71095	9.30109	19.5888	40.0163	72.7019	84.4363	87.6571	16	32			24.2046	61.9408	78.9295	98.3552	98.953	70.4822	78.4217	97.2698	116.448	<4	4			1.64015	24.935	51.1981	78.925	75.8605	65.8652	79.9624	96.4033	67.5317	4	4
36	57		0.108153	0.115964	0.0970922	0.137749	0.13989	0.966026	20.8012	35.2177	75.1764	128	128			0.133131	0.306645	0.220229	0.433516	3.97367	0.833226	14.5651	33.9876	50.1857	128	128			8.31806	26.872	63.461	97.269	90.6611	74.4053	87.6227	106.58	80.5137	4	8
37	54		0.0800049	0.894525	10.7466	33.7153	50.2871	65.5661	102.178	92.6797	93.0622	8	8			0.502031	14.205	31.5268	72.8704	77.0176	81.9312	80.6615	110.459	88.6502	4	8			1.58951	1.71604	19.086	52.1605	45.4301	76.1516	76.7438	108.507	76.2744	8	8
38	51		0.054156	0.074177	0.139672	0.140187	0.141832	0.19129	1.48015	19.1667	43.3517	256	512			0.129039	0.119419	0.273788	1.08017	14.0742	40.8428	70.7341	68.2973	87.9934	32	64			0.0853555	0.118937	0.732363	0.724211	6.66407	46.3094	54.5027	63.4018	75.1041	64	64
39	52		0.0614904	0.747895	1.69905	10.7581	22.8686	58.5201	94.314	88.97	99.4951	16	32			19.2388	53.0915	88.6248	103.241	92.6134	105.131	119.737	127.234	114.785	<4	<4			0.130151	2.75947	11.1934	26.8457	49.2317	49.7065	68.9464	87.4535	97.8395	8	16
40	55		0.267262	7.13865	27.9974	57.4582	83.1921	80.5495	87.321	105.513	100.513	4	4			0.0789783	0.0595348	0.123975	1.38491	7.35245	27.2597	66.0234	65.8504	84.2915	32	64			0.0514646	0.0836991	0.180862	4.18644	23.5394	52.676	79.2964	86.7473	92.087	32	32
41	58		0.191766	0.138046	4.35281	27.1732	48.2379	79.9615	90.8662	92.0852	89.9762	16	32			0.22739	0.219888	0.205859	0.205031	0.177849	0.177289	7.14051	38.0373	55.6203	128	128			1.16057	4.21196	31.4548	53.2312	79.6068	98.5791	94.8714	94.4085	108.087	8	8
42	59		0.238231	0.232601	0.224791	0.23276	0.207347	0.215989	2.82198	16.3018	39.7137	256	256			0.246241	0.141899	2.01192	10.9676	39.0211	103.789	94.2882	97.3293	110.946	16	16			0.407549	0.290227	0.308587	0.361047	2.34569	7.20073	40.4975	54.8432	84.8802	128	128
43	55		0.251671	0.27748	0.269035	0.876308	0.220806	2.27937	8.0402	36.8394	62.8327	128	64			0.226562	0.238935	0.209805	0.214627	1.00197	16.2441	36.1593	53.584	92.2278	64	64			0.419098	1.69701	13.5508	53.1376	64.7314	74.6721	72.0304	82.2307	81.0726	8	16
44	53		0.235535	8.18712	19.753	51.492	75.0363	92.1273	113.042	111.15	117.028	4	4			0.295051	0.21867	0.227244	0.248434	0.235963	0.20922	3.55708	15.9561	31.7915	256	128			0.302355	0.292055	0.309395	0.97528	4.81826	28.0583	54.5474	72.0095	56.2982	64	32
45	52		0.239222	0.249331	1.63641	9.69021	23.7021	52.9298	72.3034	64.1589	82.7126	16	16			0.2743	0.29661	0.248969	1.61784	8.06308	18.9441	37.4452	78.5248	62.5996	32	8			0.312564	0.264721	0.544435	11.5576	35.9567	63.4744	92.9245	89.8135	87.7963	16	16
46	56		0.20029	0.225187	0.249688	0.19355	0.180903	4.32264	26.3007	48.3683	77.5228	128	128			0.333096	0.227974	0.346833	1.88707	14.5738	30.1252	58.2147	84.5697	82.8685	32	64			2.17262	6.15705	12.2029	39.1553	64.339	73.5638	70.7169	83.916	104.875	8	8
47	51		0.0400521	0.0435425	0.0855725	0.103882	1.31442	1.28136	10.8595	22.3585	51.2658	128	128			0.117374	0.0923216	0.149486	1.83217	0.344257	0.406612	17.6281	46.2763	72.2957	128	128			0.0544381	0.102279	0.103686	0.903591	4.42948	18.3409	63.1714	77.8551	91.616	64	64
48	55		0.0441824	0.36172	3.79745	20.4334	30.0669	45.3827	64.9566	74.0142	72.8163	16	16			0.351616	2.87802	17.9632	54.5378	87.7793	77.8072	97.6067	110.327	93.1417	8	8			1.33669	4.94559	15.4154	45.9246	77.2563	79.7657	94.1407	97.5544	98.7255	8	8
49	54		0.0342057	0.0513668	0.0448805	0.0814422	0.152762	0.122949	0.083231	0.0587111	1.03192	≧1024	≧1024			0.155392	0.386657	0.233711	0.412356	1.05586	0.277403	1.38932	4.27634	7.99883	512	512			0.0672893	0.122384	0.195098	0.0859096	1.01942	3.15067	22.3534	41.0388	64.4449	128	128
50	55		0.0400521	0.0377543	0.429026	0.087434	5.04084	18.337	42.4602	57.4176	61.2896	32	32			4.71714	22.4211	58.7426	87.337	86.1871	114.798	106.184	78.128	87.6113	4	4			1.09326	2.49926	15.1606	36.631	49.2623	69.0503	69.5855	81.7032	73.0978	8	4
51	58		0.0458985	0.0454331	0.0415064	0.816633	2.79547	12.2411	46.1837	49.7659	59.0533	64	64			85.2478	109.866	129.944	137.461	110.849	106.616	118.188	114.408	82.5447	<4	<4			0.0677584	0.106093	1.04605	1.8382	13.6316	27.8077	74.5428	69.3949	86.661	32	16
52	51		0.0393831	0.0486326	0.0831583	0.114397	2.51553	23.7683	35.2289	51.7617	60.6332	64	32			0.106071	0.17011	0.139428	0.225613	0.25295	1.58861	8.45478	34.4575	51.8606	128	128			0.0554699	0.0738557	0.0371467	2.41785	11.0654	29.1501	62.2586	103.149	121.624	32	32
53	59		0.043717	0.341417	0.488333	9.1095	30.3972	54.3069	68.846	84.2554	96.2603	16	16			0.0725285	0.0647312	1.40706	11.6987	40.8851	69.0633	104.149	88.8102	111.161	16	16			0.0493101	0.0426187	0.0673519	0.0526558	0.160062	12.5518	31.9105	71.5785	124.746	64	128
54	52		0.0235941	0.0457975	0.0608796	5.55377	29.4828	41.1272	80.7314	79.9554	91.5186	16	16			0.0406877	0.0566072	0.0953516	0.616519	0.379794	7.66896	43.1285	73.2826	97.5029	64	32			0.0379386	0.0616863	0.0599815	1.2666	6.5365	23.6656	53.7595	66.931	142.063	64	64
55	76		0.197846	0.158594	1.3515	0.86957	1.25169	3.07708	10.3165	27.8154	55.8305	128	128			0.159959	0.162543	0.148794	0.692758	6.64462	43.6036	92.7591	82.0032	84.7242	32	16			0.465694	0.143085	9.35021	15.9942	29.6091	51.2882	90.9697	73.3224	99.4924	16	8
56	69		115.297	87.5387	84.7592	95.3895	118.32	94.1528	96.6066	85.9831	83.7938	<4	<4			0.222799	0.272535	0.178138	0.20439	4.20624	11.442	40.2524	42.0064	51.9793	64	64			0.222912	1.11331	1.04344	14.8635	31.6658	55.1039	65.2945	76.2698	80.4735	16	32
57	63		0.185107	0.179609	0.226933	1.18045	4.11513	8.04975	19.1673	40.2495	59.6569	64	64			0.197239	0.143119	0.232995	0.241116	2.06886	8.45988	26.6672	55.4336	64.2436	64	32			0.220379	0.52662	0.212718	0.210123	0.220223	3.90667	8.62737	34.0768	58.2338	256	128
58	62		0.163321	0.21111	0.268556	0.185368	0.418671	5.08436	18.4851	35.0752	40.2154	64	128			0.323702	0.243838	0.219708	0.969169	9.7086	37.0246	55.4354	94.7657	69.8884	32	16			0.21153	0.226101	0.2574	0.281852	2.80183	10.6388	33.1356	54.5812	60.9075	64	32
59	70		0.172977	0.230074	0.246741	0.710627	6.57832	8.79588	27.6485	40.2469	49.0257	32	128			0.306447	0.230735	0.239501	0.441953	1.03697	7.92895	29.6615	47.4012	60.9945	64	32			0.283697	0.22965	0.516912	2.86009	16.3836	36.7943	39.6707	50.0798	61.795	32	16
60	67		0.183274	5.00144	24.1463	49.0355	66.459	85.1486	87.4783	76.5968	79.8026	4	8			0.313275	0.947853	8.07193	19.7511	52.4491	86.1246	89.102	93.9095	97.8953	8	16			52.825	73.3674	54.9564	99.2369	102.324	79.6299	77.6535	75.0765	69.7927	<4	<4
61	74		0.192029	0.15253	0.207852	0.165517	2.79601	10.249	36.5648	57.3612	61.5125	64	128			0.279456	0.20785	0.215832	0.23581	1.85201	10.7574	36.2183	70.3506	89.8717	64	64			0.291702	0.190549	0.250459	0.291358	0.208153	0.703693	6.22189	18.0478	65.1603	256	128
62	60		0.149597	0.108907	0.771545	12.6059	29.8964	53.0715	74.2275	72.3644	76.5649	16	16			0.119954	0.121981	0.138603	0.130085	0.13852	0.123428	2.09602	25.4801	51.1467	256	256			0.143999	0.104811	0.43896	0.365483	2.93956	24.0403	39.521	76.0265	75.7885	64	64
63	68		86.5476	103.489	132.97	122.034	113.039	139.642	130.635	119.785	143.83	<4	<4			0.306964	0.604779	1.01339	12.1579	27.2895	54.594	100.386	99.9496	82.8425	16	16			6.81238	10.0202	32.0232	64.6294	87.3189	107.27	124.174	136.269	120.596	4	4
64	61		0.108586	0.367866	0.258212	0.261606	0.322478	4.23625	23.8529	54.5208	64.2746	128	128			0.0839388	0.117347	0.214254	0.150502	4.98775	6.99013	37.3895	58.2505	57.6911	64	64			0.14575	0.315651	0.646999	2.14887	17.925	39.5844	86.3727	93.5825	97.4809	32	64
65	65		0.127561	0.16101	0.143122	1.26955	7.08549	38.0211	67.0146	83.8797	105.922	32	64			0.0895627	3.96099	13.517	49.5006	68.6212	55.1686	79.3622	93.2806	77.8421	8	8			12.4938	37.8876	64.9727	90.7456	90.9976	95.8767	113.112	90.7278	117.381	<4	<4
66	70		5.37061	20.7449	44.1522	80.2107	104.173	88.0653	119.305	108.711	93.31	<4	8			0.0539727	0.818488	0.472869	6.24759	18.6101	30.3298	57.644	61.2521	63.9464	16	8			0.187554	2.04489	2.79157	8.45082	26.7197	50.684	80.791	100.289	90.5046	32	4
67	65		0.107137	2.58759	18.2142	51.163	71.2216	90.9916	101.415	116.736	87.1826	8	8			0.148656	0.128007	0.0158225	0.809464	3.26883	14.5174	35.4605	47.3134	61.7544	64	64			160.284	159.819	152.141	146.738	115.468	105.7	113.687	107.464	114.574	<4	<4
68	64		0.0897447	0.111676	0.179413	0.181015	0.18071	1.74651	16.7454	27.9929	57.3905	128	128			13.0864	37.8073	50.1189	75.3088	62.6903	75.162	70.361	86.7432	67.9193	<4	<4			2.5437	14.0226	34.3972	62.5175	94.8197	88.1134	83.6196	97.1098	89.9133	4	8
69	61		0.0593086	0.112248	1.54353	5.27284	31.7591	59.8977	75.1003	81.6657	86.2654	16	32			0.0738662	0.124229	0.10463	4.37638	20.5456	44.5283	102.224	96.8637	69.1419	32	16			0.172585	0.222925	0.13015	0.179326	0.637752	5.99903	10.6673	34.9808	49.5578	128	128
70	70		0.832183	4.23521	20.29	54.4941	73.5709	80.0066	93.6407	110.548	100.699	8	16			0.0615277	0.0476054	1.53199	17.3601	37.3302	68.1121	89.6387	87.1823	103.426	16	16			1.60266	13.3633	36.4634	105.105	189.594	112.616	125.54	121.866	124.242	4	8
71	69		5.08202	29.9207	58.055	111.411	97.7823	116.671	104.836	106.673	123.48	<4	4			0.389749	0.20523	1.62432	1.802	0.31433	0.276914	4.89055	14.19	29.2205	256	256			0.940163	4.24433	21.8297	82.3699	88.5781	131.569	144.503	134.077	116.667	8	4
72	67		0.334569	0.324157	0.407532	0.318149	0.537572	7.26183	26.6656	67.635	63.3366	64	128			147.563	151.554	124.544	121.97	104.34	104.045	97.7554	100.597	94.2227	<4	<4			1.93455	0.688625	3.51786	39.8833	46.9835	79.085	98.0616	102.006	94.0301	16	16
73	66		0.366988	1.08804	0.845366	19.0247	31.4846	65.7524	67.9544	92.5071	91.367	16	16			0.374199	0.332859	0.363917	0.778407	10.1579	40.1069	62.1451	68.4239	57.4592	32	16			0.319951	0.383223	4.25293	2.78016	24.5735	46.5257	81.2455	66.8029	60.0468	32	32
74	41		0.20123	0.262159	0.442335	0.262312	1.22847	3.22269	9.58291	31.3188	50.8151	128	256			0.231231	0.329271	3.4928	0.707395	0.231147	0.417512	0.350927	3.73335	0.194822	≧1024	256			171.447	162.557	125.885	148.116	118.193	101.058	100.581	88.2208	76.9636	<4	<4
75	41		113.692	107.548	102.165	109.291	119.664	93.479	93.0613	90.6677	94.8052	<4	<4			146.465	134.11	108.319	119.523	98.154	84.1385	80.2233	87.5016	80.0916	<4	<4			167.458	146.081	123.938	145.525	120.078	119.332	97.4336	96.7192	105.111	<4	<4
76	41		0.333272	0.256419	0.543236	1.44328	0.534616	12.5143	52.9708	69.3507	63.1942	64	64			0.239771	0.309776	0.288666	0.30986	0.266758	2.26803	6.64063	37.0307	49.7951	128	256			0.448371	3.21206	0.495413	0.593005	5.30191	27.0505	82.6822	57.8154	117.314	64	64
77	29		0.250469	0.297687	0.420233	0.229225	0.31794	2.40404	11.5305	29.1583	52.3001	128	128			0.261302	0.230244	0.221137	0.366225	1.28905	3.76743	32.5653	50.9189	75.0213	128	256			9.75771	34.1578	49.5701	82.6001	84.4777	108.727	102.801	99.9187	99.9316	4	4
78	42		0.208838	0.313946	5.79485	53.2289	59.8149	94.0086	102.582	105.608	98.6649	8	16			0.179332	0.660464	0.177432	3.64838	12.9331	42.1579	69.7291	86.367	98.5948	32	32			0.227247	0.167959	1.94268	24.7163	43.3956	90.0111	95.7779	112.044	97.7641	16	16
79	43		0.0227862	0.0461794	1.44443	6.01375	20.017	45.8243	85.2517	98.5527	106.915	16	64			0.0710504	0.0688236	0.0925933	0.72578	6.2944	20.1745	63.0635	101.26	97.1963	32	128			0.0929547	0.237923	1.19091	6.74481	15.5608	36.9648	92.7588	98.6985	105.926	32	32
80	25		0.0313259	0.0771816	0.113728	0.105472	0.0450057	0.0936944	7.06717	19.8113	39.6817	128	256			0.0610557	0.108233	0.476224	3.25123	16.5836	30.8659	63.4957	83.9991	105.302	32	32			113.386	128.426	123.54	148.036	107.519	95.7419	109.344	107.395	112.296	<4	<4
81	27		0.0396228	0.0510766	0.859439	3.11531	17.1086	27.8721	46.113	74.4965	68.6375	32	64			0.0977201	0.155824	0.0584664	0.147745	0.559314	5.03282	25.9964	65.2286	65.8724	128	128			33.0563	62.3987	97.8866	103.556	111.044	95.6557	107.706	88.2008	93.4688	<4	4
82	28		0.0397847	0.0551239	0.0953943	0.093573	3.05312	18.2454	42.4405	57.4279	65.8947	64	64			0.12294	1.20444	17.4437	47.7779	67.656	71.7679	84.1387	88.5031	81.3824	8	16			24.9007	31.9141	51.4251	79.1267	75.0215	69.657	101.544	98.2229	83.6246	<4	<4
83	29		0.0883116	0.0551239	0.0820788	0.508743	5.20921	9.05001	46.1645	65.3474	61.3089	64	64			0.202483	0.732357	3.35936	15.2296	31.5694	35.7993	76.1467	78.5329	97.2681	16	64			137.504	175.173	145.547	127.783	114.742	102.836	118.71	104.338	92.6679	<4	<4
84	29		0.0793266	0.24057	0.220253	0.0562167	5.16258	27.4152	44.2748	72.004	68.5462	32	64			0.112324	0.103417	0.585415	3.82426	18.1702	46.4072	75.7734	89.0841	77.8677	32	64			8.36253	30.5559	61.8652	86.4054	73.3205	77.9952	82.4566	101.236	75.8738	4	8
85	29		0.074308	0.0559941	0.0800551	0.59327	1.11739	13.2207	33.3971	46.5266	62.5427	64	64			0.0603307	0.106161	16.9687	35.8679	100.04	94.2369	111.013	131.655	115.599	8	32			223.485	187.529	164.147	185.25	151.411	128.154	129.81	127.846	102.533	<4	<4
86	25		2.95945	9.87344	68.9682	62.5329	87.9574	66.1708	118.787	118.06	99.0509	4	8			0.0378344	0.058133	0.554892	0.147884	0.815704	5.38103	18.2909	40.2724	73.9618	64	128			0.205888	0.515223	4.47799	12.7638	51.0226	61.0872	84.3185	98.4025	111.829	16	16
87	24		0.156144	0.0926826	0.254533	1.69694	9.43578	39.3913	75.1192	79.6431	104.471	32	32			17.5295	67.8474	106.537	133.877	140.08	143.252	126.777	93.4094	119.443	<4	4			223.115	182.728	143.677	179.68	181.425	131.72	138.44	122.359	107.994	<4	<4
88	21		0.206006	0.190505	0.174397	0.174478	0.165938	0.208556	3.89364	14.5886	32.3489	256	512			0.270478	0.289276	0.312166	5.26081	28.0825	37.0642	72.9493	85.283	77.6935	16	64			32.4159	104.035	80.4756	91.6274	114.992	132.514	109.201	89.0429	106.573	<4	4
89	20		0.218553	0.202323	0.166728	0.181925	0.120245	0.1815	0.717805	3.17102	5.64706	512	512			0.262814	0.181199	0.271307	0.874147	0.26473	5.31971	17.9652	49.2317	64.7355	64	256			0.467536	1.2769	4.40602	25.2763	59.689	78.2292	96.3574	93.1172	74.5974	16	16
90	23		7.26652	26.1004	67.6552	70.7361	75.5505	78.0093	72.3758	82.2719	81.6252	<4	4			0.282803	0.23283	0.295491	0.233399	0.139977	2.05482	7.53597	17.5245	39.4031	128	512			171.883	148.309	114.894	128.797	123.772	89.3303	98.6225	97.7699	69.39	<4	<4
91	26		0.196293	0.197386	0.185163	0.217946	0.279849	3.75059	12.2166	38.9936	42.569	128	256			0.27255	0.253855	0.201085	0.425836	0.87829	5.33406	21.2596	41.5079	57.9733	64	256			67.2739	88.8858	87.2396	120.704	109.067	105.367	100.118	103.114	91.4308	<4	<4
92	47		0.173021	0.473936	0.155861	2.83139	26.5082	57.2228	64.1337	82.6943	86.2261	32	64			0.190003	0.274932	0.233037	0.239044	0.939915	15.8754	50.7963	64.0519	66.0121	64	128			0.558374	0.555752	4.38956	33.0606	64.1511	72.7412	80.093	98.3041	78.3324	16	32
93	43		0.0304566	0.0299304	0.0692082	1.42542	5.80948	32.7995	60.408	65.6948	97.3023	32	32			0.105836	0.0933745	0.069524	0.110547	1.39042	6.56158	30.7768	61.9384	76.7135	64	64			0.104142	0.607711	1.81109	6.00531	32.4507	51.583	87.3342	103.339	115.507	32	16
94	47		0.0428682	0.0362755	0.0411969	0.0563323	4.1407	21.2794	43.6237	63.3893	82.6903	64	32			0.0810915	0.0608186	0.186868	0.139108	0.160663	0.136126	8.86148	29.0102	42.6883	128	128			0.0537061	0.157255	1.01113	9.48483	17.62	38.1936	67.3856	67.6031	89.3106	32	16
95	42		0.0551561	0.0485634	0.0479443	0.158288	3.90742	11.8767	32.8989	53.6906	62.8025	64	32			0.815208	3.38837	8.6558	41.2042	60.8102	76.0903	89.2018	69.434	75.753	8	8			14.2975	30.2185	45.7035	53.3394	94.0223	84.7813	85.9779	79.8296	69.3586	<4	4
96	45		0.0304256	0.0363993	0.042404	0.0605108	1.27261	3.76637	29.51	37.2727	60.7231	128	32			0.117225	0.127659	0.163256	0.185735	0.191698	1.13278	15.0271	23.0176	63.5674	128	64			0.0843055	0.156824	2.05247	8.28398	27.5688	37.7438	60.4877	75.8873	76.4117	32	16
97	43		0.0490277	0.0300542	0.0360898	0.0667011	0.0847151	0.0637298	0.345314	1.57068	8.74122	512	256			0.0900354	0.153179	0.109593	0.155028	0.957357	8.50125	35.2799	46.8387	58.4807	64	64			0.0417574	0.107628	0.0987876	0.140868	1.02414	4.91462	12.7111	33.285	55.6889	128	128
98	70		0.0303637	0.0424659	0.0421564	0.0522157	0.936694	2.53511	18.2073	34.8178	59.8327	128	64			9.07789	17.4108	29.9104	58.1749	46.5292	56.3683	71.5825	93.1911	84.7699	<4	4			0.0723029	1.15164	5.96682	13.8162	31.2224	63.872	78.1182	66.5242	78.8891	16	8
99	73		0.0366779	0.0425587	0.0338613	1.67923	4.75499	16.9784	44.0259	59.2155	55.2024	64	32			194.444	171.933	119.289	157.039	98.847	95.166	109.894	91.5942	79.162	<4	<4			0.0798135	2.85088	1.16628	5.45357	12.4561	34.5521	70.2651	71.2248	83.7	32	16
100	71		0.0238867	0.0236702	0.0226117	0.18811	3.57504	15.6549	38.0146	54.4467	69.0705	64	32			4.38487	16.7817	34.9194	58.2373	71.982	100.661	91.8701	102.269	95.3723	4	4			0.791277	5.72905	14.2337	38.755	61.5649	81.4199	81.7984	89.4574	102.654	8	8
101	71		0.179799	0.144112	0.363777	7.86553	22.8766	43.9034	76.2703	161.331	84.1305	16	32			39.8493	66.6455	84.0898	120.882	99.3935	98.3885	84.3032	79.2818	83.8768	<4	4			1.49157	30.3864	47.5246	73.4989	101.186	115.525	113.343	107.127	119.209	4	4
102	1		0.149497	0.102141	0.170575	0.132628	0.176178	0.136528	0.500893	8.93777	12.7818	256	256			0.219066	0.244288	0.218947	0.218172	0.243155	0.229918	2.84577	13.8587	32.7902	256	128			0.249107	0.640125	0.298052	0.731474	6.10614	22.7359	47.8058	58.9341	84.3876	64	32
103	2		0.131298	0.182616	0.176209	0.163673	0.170173	0.126655	0.156461	0.082827	0.113934	≧1024	≧1024			0.230693	0.221928	0.210242	0.174585	0.163197	0.148827	0.155386	0.122472	1.21995	≧1024	512			0.292733	0.248424	0.282599	1.06269	3.25226	21.7114	35.9403	60.8267	75.6426	64	64
104	3		0.19006	0.101646	0.0936137	0.545773	0.126686	0.221073	0.174816	18.871	14.6524	256	256			0.159977	0.305822	0.162362	0.199449	0.115853	0.136902	0.116927	0.110129	2.90015	≧1024	512			1.153	1.4894	3.30664	14.4167	30.4924	43.669	66.7948	85.3515	93.9577	16	4
105	3		49.6226	59.4522	60.0377	75.7657	74.4768	59.2519	86.8758	132.763	104.735	<4	<4			0.314349	0.23284	0.293837	0.222226	0.13547	0.137736	0.150854	1.17756	6.68164	512	128			0.235811	0.248999	0.253635	0.255863	2.42024	7.97657	32.4315	49.7228	65.3207	128	32
106	4		0.164602	0.137426	0.168254	0.133062	0.163023	0.144793	0.220408	0.0279031	0.200119	≧1024	512			0.314229	0.221153	0.210719	0.162004	0.25043	0.939528	4.21014	7.34122	29.7909	256	128			0.240375	0.226	0.183183	0.102776	5.6066	14.2557	37.2098	64.6065	74.8811	64	128
107	7		0.126314	0.12749	0.10115	1.62237	7.22167	21.8504	45.3415	107.214	75.2467	32	32			0.314408	0.161885	0.210838	0.136723	0.651534	0.504914	4.73008	22.3443	29.9432	256	128			4.51699	14.3559	26.4219	48.7009	72.5357	85.8777	90.4687	97.9411	79.2207	4	8
108	16		0.0745466	0.0612682	0.0613885	0.0708181	0.0947769	0.0651411	0.0677631	2.37123	8.24424	512	512			0.176495	0.233482	0.201255	0.104951	2.25549	8.37517	38.3541	59.2145	70.9575	64	64			0.185564	0.770137	1.96486	11.9972	26.2493	57.4744	73.6972	91.7362	99.041	16	16
109	16		0.0156171	0.0235054	0.0313139	0.0190433	0.280989	15.7925	44.0921	59.7942	80.8088	64	64			0.0111634	0.0452348	0.0559331	0.114366	0.0710501	5.38684	33.7158	49.0066	67.8475	64	64			0.436645	8.60308	12.997	46.8746	57.7494	95.0922	116.242	101.596	87.0604	8	8
110	17		0.0156171	0.0154578	0.0234257	0.0154179	0.0389631	0.0695599	0.0667313	0.366923	9.58026	512	512			0.0201754	2.85863	0.120297	0.770504	3.54948	21.5868	61.884	52.0171	99.7328	64	32			1.02308	1.90158	6.82986	28.6705	49.9803	65.5043	91.1045	104.87	101.051	16	16
111	13		0.0235452	0.0312342	0.0390826	0.0390428	0.062827	0.0527874	0.403097	0.0256169	2.12094	≧1024	≧1024			0.0919814	0.0912837	0.114483	0.102447	0.0823879	0.809285	13.4436	34.2561	75.7923	128	128			0.114467	4.74749	7.44837	42.4424	49.228	66.2457	82.7961	89.3997	87.8161	16	8
112	13		0.0156171	0.0313538	0.015139	0.0549388	0.050915	0.0475884	0.0792808	4.77485	12.3928	512	256			0.068957	0.0650614	0.714862	2.54088	7.22792	16.2844	55.8165	75.529	70.2408	32	64			5.50251	20.5374	49.488	71.2839	84.993	92.1608	86.6089	78.4534	85.5538	4	8
113	12		0.0235054	0.0392818	0.023107	0.0410348	2.70792	23.0549	25.5104	55.3128	57.5819	64	64			0.0688407	0.0782598	0.356646	8.96909	26.4075	52.3636	79.606	67.4381	88.8232	16	32			1.27362	18.8284	32.18	63.3391	80.0928	106.862	98.0783	87.8345	111.14	4	4
114	12		0.0235452	0.0232265	0.0232663	0.0389631	0.0707949	0.0535444	0.0763725	2.33958	6.79859	512	256			0.0805273	0.0450023	0.103494	0.0903534	0.14274	0.120762	0.474094	4.59381	15.5536	512	128			0.136424	0.167709	0.10852	2.56863	15.2464	29.5163	55.3985	76.8469	71.8549	32	32
115	12		0.0234655	0.0390826	0.0313139	0.0233062	0.0284455	0.0367719	1.98381	6.92773	24.5078	256	256			0.0573866	0.0330831	0.21972	0.109889	0.848764	5.88117	20.3294	41.6709	58.573	64	128			0.0939771	0.133206	0.0807177	0.128949	2.45076	13.251	28.7141	52.291	67.173	64	128
116	12		0.0303742	0.0117105	0.0362295	0.048489	0.00902688	0.122198	2.27956	9.97351	28.9681	256	256			0.0377052	0.0567728	0.0565339	0.0394734	1.54892	1.88378	15.5195	45.491	65.881	128	64			0.0569243	9.13698	24.033	55.7234	69.9088	98.5784	95.1996	91.165	117.424	8	16
117	13		0.132267	0.0699583	0.070277	0.0783246	0.0727272	0.554268	5.79584	21.4888	52.2544	128	256			0.181056	0.159601	0.173439	0.13239	1.68038	19.9178	49.4643	86.7962	75.5551	64	64			22.9791	64.2496	79.1656	118.84	138.625	130.042	126.275	107.661	111.535	<4	4
118	12		0.0621498	0.0673687	0.639346	2.46101	13.5342	36.8258	48.6753	68.8735	79.8547	32	32			0.226756	0.148321	4.6157	2.1654	37.3635	65.1612	54.945	87.8086	86.2119	32	16			19.4362	49.2941	66.9727	85.7188	87.4411	99.4237	104.648	93.0775	93.4373	<4	<4
119	13		0.0624685	0.0622693	0.061831	0.0923083	0.0832847	0.115634	1.70587	9.81998	31.3953	256	128			0.191928	0.159136	0.193498	0.174311	6.35369	29.7869	41.5255	56.8131	66.2987	32	32			173.412	150.405	127.836	131.174	93.4242	96.3511	86.5528	82.1428	88.7326	<4	<4
120	12		0.0939019	0.0616717	0.180593	3.34662	18.2119	33.5222	56.0196	69.798	79.2767	32	16			0.180707	0.123611	0.232977	8.6191	16.7082	44.9391	73.4531	77.2975	85.1784	16	32			27.2906	73.4581	84.6263	105.787	98.5826	86.4823	95.4895	95.7536	87.5665	<4	<4
121	12		0.0852169	0.0384452	0.101989	0.0853762	0.133263	0.0844599	0.0974875	2.06277	12.8184	512	512			0.262106	0.112506	0.141635	0.177218	0.604217	5.91998	21.9255	71.3541	58.5031	64	128			0.388251	0.408986	4.07607	22.5603	55.5746	64.6071	75.4045	75.8755	95.7256	16	32
122	12		0.0701177	0.0864519	0.0539826	0.0622294	0.0703965	0.0617514	0.0907147	4.37024	17.0843	512	512			0.170706	0.145356	0.70178	6.63888	21.5136	51.0404	49.5162	88.2299	98.536	16	32			0.316353	0.379615	1.22838	1.37695	11.1839	37.9033	55.0029	73.3102	77.9867	32	32
123	3		0.0617115	0.0703965	0.0778864	0.0843006	0.0848982	0.0689424	0.136012	9.60594	19.3669	256	256			0.1471	0.125123	0.171578	0.147624	0.141984	0.95592	10.9105	33.7036	67.9376	128	128			0.304866	0.392488	5.35941	13.8077	49.42	73.8368	77.2101	85.684	100.677	16	16
124	8		0.0410784	0.0420543	0.0406819	0.24278	9.5488	18.0197	42.3157	69.6058	66.9425	32	64			0.0739289	0.0655659	0.113259	0.0842513	0.0722085	4.26308	15.8603	50.813	72.5786	128	128			9.25167	23.5547	41.2677	70.0484	80.6537	97.9197	101.881	101.484	104.192	4	4
125	4		0.00789336	0.0247717	0.0246038	0.0575208	0.149932	0.126126	1.29306	21.8104	39.0501	256	256			0.0314513	0.762259	0.483246	0.363491	2.56423	14.2135	37.4058	60.9544	102.052	64	64			0.231315	0.293935	0.222196	9.84603	28.0936	67.2573	134.818	136.524	190.922	32	32
126	8		0.0164585	0.00797733	0.0248557	0.0246038	0.0497114	0.0127217	2.30893	8.77233	27.1131	256	512			0.035188	0.0345208	0.0792732	0.0423502	0.0541389	1.83231	12.9411	35.9062	48.6753	128	256			3.62263	23.5531	53.005	88.5311	112.102	78.5567	115.363	93.4155	93.6217	4	8
127	5		0.0249397	0.0246458	0.0246038	0.0498373	0.0322452	0.115797	0.0579406	2.03292	5.68677	512	512			0.0261575	0.0479999	0.0509804	0.0545392	0.454108	8.27631	34.8739	45.4587	58.3977	64	64			210.472	212.878	154.203	135.731	121.041	99.7315	82.7767	110.459	83.8278	<4	<4
128	7		0.0248557	0.0414401	0.0161646	0.0201533	0.928477	0.54376	10.8594	29.5642	59.1787	128	256			0.0350991	0.0259795	0.877922	5.40619	16.4511	39.4442	60.9874	59.4379	61.8954	16	16			0.220344	0.364177	8.76387	32.4402	39.6323	95.2924	108.8	96.836	110.946	16	16
129	5		0.0164585	0.0248557	0.00785137	0.0162905	0.0245198	0.032791	0.0319093	0.0769183	1.47765	≧1024	≧1024			0.0172604	0.0348766	0.0347877	0.0434179	0.0689081	0.200007	1.9468	20.5288	34.4798	256	256			0.111283	0.0766072	0.27633	1.76564	17.1097	27.619	60.5952	71.5846	81.4692	32	32
130	5		0.0332529	0.0244778	0.0379133	0.0395508	0.0223575	0.0561772	0.146279	0.315524	-0.0098667	≧1024	≧1024			0.035188	0.0259795	0.0525819	0.0524039	0.0598775	0.0708432	0.100782	1.68771	3.826	≧1024	≧1024			95.8211	105.808	109.781	118.618	95.2272	95.3038	96.4216	92.1734	70.7343	<4	<4
131	5		0.024016	0.191498	1.86842	9.80408	23.2114	63.3884	80.2925	95.6293	113.462	16	32			0.0340759	0.257438	0.0323855	0.283195	3.63382	19.6734	42.6073	65.129	88.2014	64	64			225.391	157.44	137.489	114.686	150.351	124.651	118.075	103.445	126.13	<4	<4
											<4	13	7											<4	11	7											<4	29	22
											4	5	10											4	3	6											4	18	20
											8	6	8											8	9	8											8	16	24
											16	20	14											16	16	20											16	23	23
											32	16	22											32	25	19											32	20	22
											64	20	19											64	27	29											64	14	9
											128	18	15											128	21	23											128	7	10
											256	14	17											256	7	12											256	3	0
											512	10	12											512	7	6											512	1	1
											≧1024	9	7											≧1024	5	1											≧1024	0	0
											total	131	131											total	131	131											total	131	131
											Neutralizing antibody positive (%)（≧8）	86.2595	87.0229											Neutralizing antibody positive (%)（≧8）	89.313	90.0763											Neutralizing antibody positive (%)（≧8）	64.1221	67.9389

## Sheet: experiment 3
Sample number	Age (year)	Dilution of human serum (1/n)	4	8	16	32	64	128	256	512	1024	pPNT-PV1pv(Ssbin)	cPNT-PV1(Sabin)		Dilution of human serum (1/n)	4	8	16	32	64	128	256	512	1024	pPNT-PV2pv(Sabin)	cPNT-PV2(Sabin)		Dilution of human serum (1/n)	4	8	16	32	64	128	256	512	1024	pPNT-PV3pv(Sabin)	cPNT-PV3(Sabin)
1	55		0.0695616	0.643151	0.167594	0.70721	13.2056	46.9312	59.8957	68.4459	71.408	32	32			0.10452	0.120621	0.0478524	0.235844	0.232336	0.116888	0.233101	3.00346	11.7832	512	512			0.160801	1.67502	9.68646	3.47468	15.4694	23.176	53.5897	85.472	81.772	32	16
2	43		0.12376	0.223149	0.0869655	0.158411	1.95027	7.95018	44.4821	67.516	76.1416	64	64			-0.114032	0.154963	0.205693	2.40026	10.5986	59.4364	77.813	87.6024	93.9276	32	64			0.13713	0.197264	0.171779	6.53869	37.857	55.9622	73.6458	103.777	96.7875	32	32
3	63		0.17798	11.0345	41.2245	68.5189	67.4192	84.6781	79.3831	127.528	86.4747	4	4			143.607	163.806	139.184	135.351	115.29	98.2679	97.6311	97.669	75.5445	<4	<4			0.0132847	0.855696	1.92628	27.4706	38.6381	67.4824	77.8891	62.558	86.424	16	32
4	37		9.22973	29.44	60.2274	93.2283	85.4863	55.6602	92.3112	71.511	85.0535	<4	4			-0.0304877	11.0596	10.8487	25.6395	64.7603	69.2295	71.6398	100.962	98.7347	4	16			62.6914	85.1734	88.8839	116.987	121.016	100.438	62.5569	75.1621	74.3998	<4	8
5	42		129.301	127.317	104.322	99.0065	112.831	94.3593	90.2733	75.9758	98.2791	<4	<4			0.144916	1.6887	2.43724	17.6133	72.5688	95.3147	113.923	119.255	119.292	16	16			2.39623	20.3627	57.4202	60.7787	74.9212	87.1445	93.8069	92.7006	78.1452	4	4
6	51		20.6956	41.6367	64.0838	67.8376	65.0249	71.8419	102.649	94.0592	92.3584	<4	4			0.137789	3.77464	10.8104	59.9449	52.3424	80.0408	131.921	88.109	107.871	8	8			0.236874	2.66312	11.4963	37.2354	60.7017	83.5621	98.4864	83.3495	105.806	8	32
7	43		0.0959756	0.156506	1.5362	4.43905	18.4869	37.3369	79.3556	79.0194	68.9738	32	16			0.116903	0.0975013	0.14937	1.87158	15.7996	25.8047	46.8957	71.5531	80.5017	32	64			30.9543	59.8615	61.973	71.7101	75.5347	84.8973	94.3851	105.177	76.0374	<4	<4
8	41		0.140748	0.0912125	0.162897	0.224816	0.292452	0.930424	15.4803	40.0687	47.477	128	128			0.0975013	0.0761203	0.154715	0.186985	0.25974	2.2702	10.4053	42.61	74.2793	128	128			0.140519	0.359825	0.538707	0.928138	0.61969	0.856726	1.36149	9.46973	17.9225	512	512
9	58		0.125348	0.108836	0.103596	0.219339	0.280941	0.153926	0.706163	9.42577	12.2335	256	512			0.0969074	0.235092	0.120367	10.9049	39.3425	57.2024	76.0943	95.2151	86.2747	16	32			0.017731	0.144179	0.374899	3.67357	10.6715	20.122	57.2483	61.7657	74.2535	32	32
10	38		0.0774791	0.121379	0.681832	31.4617	21.3448	73.9437	65.9051	110.184	81.6921	16	8			0.0778031	0.136205	0.0565211	0.0788919	0.162139	30.5251	34.0792	69.129	69.936	64	64			133.046	164.652	131.635	136.98	118.961	134.705	88.6386	89.7568	108.079	<4	<4
11	24		0.125507	0.0926415	0.103596	0.219259	0.194015	1.38597	1.56752	38.1679	40.1208	256	128			0.0385056	0.0973033	0.116507	0.139372	11.0739	48.4885	75.9451	85.2875	87.5569	32	32			18.0692	19.2996	56.8327	58.3012	68.9364	69.4575	100.528	91.6022	105.8	<4	4
12	24		0.124633	0.138526	0.1521	0.190046	0.200683	1.08125	3.4756	37.1273	34.2312	256	256			0.0390005	0.0379117	0.0972043	0.135809	0.0844351	0.0824059	0.0823564	2.66683	14.3523	512	256			1.12372	4.81955	23.7027	52.961	57.3422	77.972	106.265	92.2906	79.797	8	8
13	32		0.167898	3.59412	6.88722	30.1136	90.246	96.6234	109.903	75.7575	78.3602	8	8			0.0386046	0.0978972	0.0574119	0.0824554	2.89475	8.44366	44.742	68.0657	69.2911	64	32			0.762269	0.434002	21.1469	28.241	63.438	96.6713	72.7077	80.3795	83.5435	8	8
14	31		0.055053	0.197468	0.496311	0.177424	12.1461	25.8434	51.687	88.8141	95.0014	32	32			0.0585998	0.0773081	0.0970064	0.136601	1.74216	20.0826	45.1049	77.1626	64.5801	64	32			1.39042	10.9444	29.3627	50.3069	72.0636	99.8632	76.3349	84.6262	69.6653	4	16
15	32		139.592	137.793	122.188	124.361	139.836	107.69	110.74	113.612	141.608	<4	<4			0.0382086	0.117496	0.0859199	2.0015	19.6339	39.8983	56.9292	78.6396	55.3286	32	16			75.5927	95.8016	119.949	104.007	97.8645	101.283	110.92	93.1617	84.9713	<4	<4
16	31		0.0817055	0.0836867	0.108452	0.725627	7.18928	34.8981	79.1403	86.9949	100.88	32	32			0.0895884	0.0340904	0.0926466	17.2955	3.28149	12.9701	67.0848	61.8325	74.5065	64	32			0.51625	1.53723	14.5939	37.9637	62.7402	73.0108	90.281	87.4376	104.202	8	8
17	34		0.230111	0.129291	0.144039	0.226736	0.209125	0.143966	0.209198	1.2411	0.887864	≧1024	≧1024			0.212278	0.165595	0.186912	0.25968	1.94792	8.00615	24.4935	67.0239	78.1052	64	64			1.6337	2.10968	18.5301	33.0102	60.9292	64.0318	63.5704	63.0825	70.5946	8	4
18	30		0.294992	0.186077	0.180282	1.33572	1.73677	21.9898	34.7987	75.2709	72.291	64	32			0.237765	2.67985	1.82639	7.64272	8.84901	48.7501	55.5806	91.4471	97.2441	16	32			32.263	46.2727	62.8962	105.189	93.8132	78.7743	106.309	106.999	104.183	<4	4
19	32		0.257999	0.217989	0.225293	0.264786	0.10574	0.111138	0.136382	0.848221	0.164445	≧1024	≧1024			0.230044	0.161248	0.2441	0.223808	0.272509	0.121604	0.178818	6.64385	0.974865	≧1024	256			-0.0535996	2.90493	0.241862	0.372215	4.18419	36.3274	44.7747	57.5471	76.0352	64	32
20	34		1.10439	6.27088	23.6731	36.584	54.5657	74.2849	70.5054	88.3504	85.1828	4	4			0.329129	0.192924	0.222521	10.1578	14.4027	35.5956	69.2684	63.1662	106.338	16	16			157.007	153.816	121.822	108.775	95.054	86.155	88.3409	102.095	101.333	<4	<4
21	37		0.29007	0.16369	0.351275	9.69115	36.5313	49.6871	69.1108	62.0499	89.7899	16	16			0.24895	0.21282	0.232716	0.130761	6.38916	28.9601	56.2952	72.8593	66.648	32	32			0.364434	1.36116	4.10686	13.866	24.7212	46.3056	74.1847	81.8302	86.5583	16	16
22	39		0.256888	1.31151	0.320871	3.14282	24.96	40.2205	68.7216	73.0218	63.3147	32	16			0.308045	0.292207	0.251326	0.311014	0.163228	7.17293	27.1339	73.8008	52.9765	64	64			2.64463	6.53755	24.8374	63.4002	70.1833	75.6236	98.2761	84.0861	93.5322	8	8
23	39		0.280782	0.320474	0.311782	2.07939	0.182663	0.211956	4.33537	22.8261	29.2991	256	128			0.375949	0.152043	0.343185	0.350807	0.306065	0.064242	0.311905	2.50217	4.8664	≧1024	512			0.302348	0.566578	0.599952	5.15353	0.63452	1.71904	1.34886	25.7676	28.145	256	128
24	39		2.70661	19.3138	35.5496	71.1429	76.5994	93.6336	101.051	86.6136	96.6514	4	4			2.98196	0.192429	1.69811	15.6228	32.0569	88.7154	71.3526	74.6985	93.274	16	8			0.466374	0.350878	0.451408	2.90715	8.57038	35.3838	45.5124	62.9837	68.66	64	64
25	35		0.327301	0.253553	1.26023	3.84434	32.8494	49.6843	52.3192	85.0107	63.5296	32	16			0.236973	0.133235	0.343977	0.193122	0.166495	0.156497	10.8853	46.6724	33.4523	128	128			0.349631	1.42756	6.68379	27.3119	44.959	60.7534	75.8346	62.1383	88.9585	16	16
26	39		10.104	29.0999	36.1929	91.2189	112.855	87.2627	103.809	83.625	84.2743	<4	4			0.25093	0.233112	0.247663	0.22163	0.168276	9.46678	25.6206	74.191	115.476	64	64			104.201	99.4576	112.729	122.324	98.2624	92.5499	101.825	94.9272	69.4723	<4	4
27	36		0.164405	0.356991	3.24916	26.3659	43.5862	83.3295	76.8257	81.5887	81.5013	16	8			0.270628	0.189459	4.89496	17.7933	42.2352	85.7121	82.9754	114.786	77.4204	16	16			1.83681	0.723825	6.49526	12.5147	40.9482	74.3799	93.6129	92.0477	92.9492	16	16
28	38		0.279988	0.247838	0.184251	0.271971	0.325436	0.282807	0.295071	2.93678	4.96068	≧1024	512			0.17283	0.154022	0.229351	0.222125	0.248059	1.15829	4.97509	13.5811	30.3528	256	128			19.9044	24.3945	28.9202	53.8583	56.1364	50.5757	68.5949	63.8856	78.8945	<4	8
29	35		0.263159	0.217354	0.185759	0.296738	3.11941	25.4834	54.5113	74.6561	88.7256	64	64			0.152934	0.2148	0.134621	0.147786	0.636085	0.285822	12.7316	36.6117	46.6893	128	256			1.25478	9.61957	27.2007	59.7894	56.3938	76.334	93.1264	91.5041	102.216	8	8
30	53		0.198937	0.258078	0.199969	0.22696	0.172859	0.499962	6.73742	27.8995	45.4651	128	256			0.212325	0.135116	0.151251	0.869098	13.7477	45.1776	73.8579	72.0191	112.181	32	16			0.365356	0.280605	0.342501	2.4652	4.76966	14.6202	49.0939	62.9198	85.3937	64	64
31	57		0.19211	1.7247	0.443044	13.8125	39.9118	59.1689	90.6934	90.5196	95.0805	16	16			0.193716	0.0953236	0.159566	1.60199	21.2938	65.6396	72.3287	101.957	103.673	32	32			0.305981	0.340359	0.373001	0.25615	9.17068	17.7638	69.5832	68.8732	75.9987	64	32
32	54		0.201274	0.151377	0.201127	0.150497	0.511182	12.4939	30.2221	35.3556	69.5182	64	64			0.10398	0.153452	4.99491	18.6121	44.4912	72.9761	87.1992	86.9544	95.0224	16	16			0.224501	0.150007	8.56812	4.19453	18.8307	47.0742	57.5366	80.8086	91.2289	32	32
33	58		0.0490217	0.0608677	0.148725	5.28912	12.0328	38.3246	78.9923	79.1498	89.4962	16	32			0.0471385	0.0577672	0.125382	0.169519	0.0960785	1.75689	10.4363	46.9799	70.9574	128	64			2.70473	25.1482	53.917	87.1456	79.6242	86.7527	106.318	111.064	117.751	4	4
34	57		47.7723	71.9821	100.088	135.013	119.297	109.104	85.6189	115.273	119.508	<4	<4			0.010831	0.0354895	0.861461	1.51879	25.4571	42.469	66.1313	80.2215	88.6375	32	16			0.145818	0.371169	6.68482	30.2866	47.8701	75.1173	87.226	88.2967	96.5177	16	8
35	55		0.121493	0.358175	1.1241	8.54388	27.4698	50.5584	76.9069	89.8456	106.455	16	32			26.0356	57.1975	90.0204	94.8382	115.28	106.828	104.545	112.912	94.9788	<4	4			6.67689	28.0414	49.3967	75.9451	94.7111	89.6145	92.1876	111.63	100.483	4	4
36	57		0.113275	0.129658	0.116616	0.144747	0.473444	4.18291	21.0739	37.9302	62.9433	128	128			0.116036	0.0836513	0.171238	0.114267	0.586029	4.89694	11.118	44.7329	45.3403	128	128			8.70747	26.1622	63.074	75.485	95.8048	83.819	77.3585	85.7866	100.546	4	8
37	54		0.5002	5.28568	13.1989	20.5104	60.8878	75.1449	87.4224	74.7592	89.5187	4	8			1.96474	10.728	49.139	88.8368	90.5716	81.4933	83.6426	92.3952	65.0219	4	8			0.0877968	1.15758	22.4727	49.9558	55.4002	67.2851	85.6905	93.6215	85.3611	8	8
38	51		0.103899	0.132244	0.123514	0.245627	0.207016	0.680783	2.21008	20.603	39.6021	256	512			0.0781275	0.0622421	0.0727481	1.08487	16.4736	41.424	67.1739	64.1036	87.6308	32	64			0.137598	0.175069	0.270233	1.00387	7.80845	26.3147	50.2006	59.4509	70.3685	64	64
39	52		0.0794328	0.129011	4.3344	8.32493	28.4946	45.904	83.6421	82.3425	88.0422	16	32			13.6945	30.2977	57.2305	70.0603	100.482	86.8099	109.863	73.9831	75.4215	<4	<4			0.122426	1.44637	6.82605	26.1906	34.9795	54.584	88.0639	77.4663	80.5412	16	16
40	55		0.992587	10.2429	26.5706	72.1601	72.9741	110.478	93.6977	78.6509	90.8544	4	4			0.0584151	0.218425	0.158746	2.0059	8.86762	33.4275	55.0381	61.4477	76.447	32	64			0.111757	0.674872	0.119737	10.5208	31.8105	56.6807	61.4722	78.3094	80.3491	16	32
41	58		0.0857379	1.04093	2.9714	23.5227	41.2169	73.129	83.5769	85.3929	66.2762	16	32			0.0845539	0.155389	0.131849	0.120874	0.177628	0.897997	5.95379	11.0451	32.3826	128	128			1.18185	13.3983	19.9484	44.8639	61.4371	77.3615	71.1824	107.116	95.5286	4	8
42	59		0.0954379	0.111012	0.119688	0.284239	0.134804	0.781691	4.82821	18.6086	42.3489	256	256			0.128383	0.0763224	1.50601	24.524	48.0654	64.3	73.0733	84.7249	71.3506	16	16			0.0881029	0.124874	0.624656	0.611255	1.10505	6.2637	28.0092	35.6336	57.6342	128	128
43	55		0.0896718	0.105192	0.190687	0.193139	0.0811573	2.38307	12.3727	41.5794	62.4951	128	64			0.14203	0.142103	0.144197	0.878899	3.81554	12.5477	45.3428	58.9492	78.1383	64	64			0.160946	0.725548	17.7081	44.675	46.8799	103.052	75.7364	91.9073	105.161	8	16
44	53		1.15183	10.6195	25.4582	50.1236	76.4114	72.4366	79.6393	91.6465	88.2873	4	4			0.200518	0.0690295	0.126506	0.208027	0.19012	0.49967	3.00473	17.8837	41.6344	256	128			0.110489	0.971012	0.449303	0.710529	3.84345	23.2315	57.2129	54.0596	78.1572	64	32
45	52		0.193247	0.148573	1.46749	9.19195	19.895	38.1768	48.6378	61.4291	65.7868	16	16			0.110187	0.153078	0.231928	0.259294	5.87819	18.6439	25.9937	62.2857	81.3415	32	8			1.23585	0.157099	0.281011	7.04657	21.5822	52.6043	76.3933	89.1834	79.6256	32	16
46	56		0.0829087	0.130035	0.242071	0.099318	1.02885	5.99901	36.9394	46.3091	80.2473	64	128			0.00779831	0.102028	1.3607	4.4115	14.2308	31.8374	60.5345	59.6008	84.0731	32	64			0.141424	1.86811	15.2866	43.7002	77.7207	71.1286	102.388	103.409	91.4261	8	8
47	51		0.174683	0.156017	0.189984	0.142309	0.146684	5.74449	23.4867	44.4497	74.5448	64	128			0.107188	0.204827	0.106767	0.168017	3.172	6.51148	21.2849	45.5076	64.2279	64	128			0.171845	0.119202	1.11188	0.918544	12.2586	25.3102	56.9477	89.1774	88.4988	32	64
48	55		0.194325	0.798909	7.60488	27.1767	62.0609	81.4261	101.784	82.9098	106.794	8	16			2.23508	5.07136	25.076	70.0989	76.1206	123.826	101.127	93.0128	94.5463	4	8			0.331861	5.51023	24.7765	69.0493	81.2828	107.751	91.4466	107.235	101.803	8	8
49	54		0.186673	0.197181	0.177242	0.222859	0.961654	0.129685	0.31757	0.329344	0.15283	≧1024	≧1024			0.284566	0.212721	0.333522	-0.0302546	0.159035	0.239798	0.160263	3.30374	11.1049	512	512			0.299681	0.254208	0.248634	0.374885	5.167	8.4436	29.026	48.8012	69.0165	128	128
50	55		0.284428	0.225796	3.63085	1.66809	12.9817	50.4718	52.8523	75.0688	87.9362	32	32			2.67024	28.3224	50.1073	65.2803	92.9681	80.7753	89.8385	82.3238	95.4869	4	4			1.58222	3.70133	32.0637	38.9872	69.226	89.024	83.0037	97.3264	88.4972	8	4
51	58		0.27171	0.275644	0.149273	0.32409	11.429	32.8314	58.7961	67.0542	88.1086	32	64			85.1319	116.679	119.605	105.61	92.4816	85.4991	84.4403	91.1098	84.2089	<4	<4			0.291199	0.290368	0.198024	5.9302	22.259	46.845	55.8099	96.7337	102.455	32	16
52	51		0.316546	0.203163	0.273165	3.32863	7.43675	28.3765	40.8883	46.2362	66.1713	32	32			0.255286	0.311752	0.173657	0.795283	0.286371	0.208713	12.733	27.1898	37.3495	128	128			0.324385	0.308601	0.23239	1.4518	15.5578	36.2663	65.1665	92.7997	64.4912	32	32
53	59		0.254681	1.5601	1.75695	17.3898	34.9465	57.1099	70.7628	89.3149	96.049	16	16			0.235682	0.248896	0.725965	15.0809	30.7522	67.1343	72.6494	54.4402	61.8864	16	16			0.297101	0.344148	0.212453	0.285558	2.82183	13.2606	36.8658	55.47	70.7214	64	128
54	52		0.354807	0.298816	4.05237	13.9315	26.8985	70.806	84.6917	85.497	101.385	16	16			0.282472	0.239943	0.236982	0.326446	1.20715	4.03595	29.3644	46.062	66.8885	128	32			0.306939	0.281973	0.280705	2.71956	5.15238	32.8346	43.3504	76.0153	82.193	64	64
55	76		0.127017	0.194945	0.189071	0.516906	0.348798	2.94289	13.9409	38.2396	48.8898	128	128			0.223913	0.305795	0.219436	1.44197	13.7538	34.6495	40.2588	68.8817	79.8139	32	16			0.262254	0.319094	3.41144	12.8595	29.7279	58.1789	58.6137	81.0784	75.924	16	8
56	69		167.941	153.471	129.252	101.357	103.539	107.429	71.2524	72.8765	101.914	<4	<4			0.303629	1.66927	0.233444	0.199579	6.88353	18.2255	33.5249	58.5588	66.1646	32	64			0.324035	0.30965	3.43815	12.7957	45.0752	52.9558	59.018	86.4471	89.7939	16	32
57	63		1.34793	0.792253	2.13248	1.97008	5.9795	9.00676	26.8932	55.5622	61.463	32	64			0.296119	0.290704	0.254095	0.323702	2.54124	15.1886	58.7478	59.6101	72.4996	64	32			0.323685	0.325959	0.231035	0.261073	0.284924	4.05328	12.1685	31.7744	57.3545	128	128
58	62		1.25244	0.548162	1.39573	0.564975	2.00511	4.35857	20.8126	42.0395	67.8439	128	128			0.311066	0.269042	0.235032	4.1248	17.0487	40.3297	73.8819	76.4812	81.231	32	16			0.304665	0.341	0.313716	0.280399	4.38757	17.2236	30.3504	55.8096	72.2847	64	32
59	70		0.337994	0.256998	1.21997	1.38307	4.79302	21.3097	37.9337	45.9603	76.0941	64	128			0.296336	0.182394	0.194741	0.284891	2.00525	11.8939	44.0911	50.314	72.0196	64	32			0.316055	0.259696	0.558786	2.75097	17.8418	40.0712	56.9495	88.428	86.4812	32	16
60	67		1.29593	10.7658	32.4987	49.5489	84.1344	81.3174	79.4395	79.2826	88.0817	4	8			0.180661	0.225646	6.15067	33.9	67.4938	78.8103	114.493	85.016	78.5278	8	16			51.6471	102.761	90.7777	109.046	115.507	94.1538	101.722	96.6582	106.193	<4	<4
61	74		0.320803	0.19939	0.213321	0.376174	1.05238	15.4823	40.1758	67.0612	65.8638	64	128			0.17965	0.154955	0.123545	0.202576	2.36238	12.7596	46.4888	82.1625	84.2024	64	64			0.289297	0.227297	0.214333	0.189301	0.277316	1.96174	3.97517	29.1192	56.5834	256	128
62	60		0.165081	0.137126	2.58379	22.8006	37.114	75.1487	78.9736	74.1354	103.08	16	16			0.223503	0.141536	0.153666	0.213054	0.127064	0.805498	5.00302	27.2017	46.178	128	256			0.156617	0.172875	0.134892	2.07879	5.03607	27.509	69.832	85.4612	95.8607	64	64
63	68		44.7225	78.166	104.655	101.745	96.2198	94.0085	108.178	100.164	103.936	<4	<4			0.0514995	0.155142	1.48935	16.3328	33.0074	51.0086	96.8398	109.304	116.257	16	16			1.13106	6.63864	24.5322	61.3827	72.5906	89.299	90.9072	101.881	111.529	8	4
64	61		0.0613159	0.112077	0.0542939	0.106213	0.276407	4.37318	14.2716	41.4693	69.8879	128	128			0.0777009	0.114861	0.114429	0.0556497	0.136264	5.44352	46.595	62.0332	93.1503	64	64			0.155283	0.210431	0.676334	2.37142	14.2474	29.3835	52.9171	80.0456	80.7516	32	64
65	65		0.00973391	0.0231433	0.0133178	1.92747	1.92013	15.4334	38.5221	60.5766	51.7553	64	64			0.0891696	3.74944	12.1057	21.8453	62.1043	70.2556	77.0379	76.2288	86.7762	8	8			4.06569	20.2773	23.0052	62.244	71.5166	74.7206	74.2553	84.7473	74.8642	4	<4
66	70		5.5085	20.0905	47.6269	68.7511	81.1626	98.1174	83.5136	79.1485	97.6816	<4	8			0.120185	0.222275	0.188173	5.42561	21.6678	43.9859	66.8873	85.8101	94.9127	8	8			0.133498	0.119044	2.52926	7.34243	24.1109	54.5002	59.861	81.3281	83.9378	32	4
67	65		0.108327	1.41572	9.74794	24.5635	44.3608	64.6472	80.0354	71.7267	86.9732	8	8			0.0863343	0.0632219	0.0896078	0.511801	0.499372	7.11483	29.7231	72.8139	81.9216	64	64			108.124	124.103	120.443	123.685	105.082	88.8654	90.9398	81.9101	76.3416	<4	<4
68	64		0.108269	0.100219	0.124109	0.173494	0.387904	0.39552	6.43084	26.1284	51.2357	128	128			1.04884	19.4097	60.7418	83.9942	86.9529	89.1864	92.3228	90.8336	83.6195	4	<4			0.0470345	1.9355	23.8689	53.3285	67.4864	73.8264	77.5704	82.4663	92.0288	8	8
69	61		0.0955572	0.0951519	0.478105	1.57335	12.2362	30.5895	63.0538	66.958	74.2809	32	32			0.632794	0.1179	0.158819	1.54357	7.86509	45.1954	85.2011	119.366	95.0205	32	16			0.16275	0.225133	0.21028	0.195743	0.642475	1.25607	3.76359	12.0961	36.1622	256	128
70	70		0.343948	0.921954	9.62358	30.2596	44.2299	63.1886	82.1263	82.9815	86.5508	8	16			0.122379	0.169251	1.02788	10.1319	31.2588	62.2846	76.9225	87.7496	77.0565	16	16			0.662197	4.28707	26.3531	60.3366	50.948	81.7208	72.8255	85.175	77.339	8	8
71	69		2.91215	19.1464	46.0523	72.594	77.2374	82.1323	86.3577	84.8652	84.4454	4	4			0.0721431	0.109375	0.102828	0.107486	0.244146	0.214289	1.16661	11.0949	27.2693	256	256			0.438521	4.86616	13.5573	37.5038	50.1663	62.2023	77.4028	89.269	100.961	8	4
72	67		0.0871598	0.171916	0.141193	0.34056	0.695657	2.35964	16.7239	45.6696	61.652	128	128			105.054	112.163	121.105	113.603	102.298	89.8582	98.6227	93.3079	88.4048	<4	<4			0.156644	0.297005	1.51994	11.223	29.6643	53.3365	80.5248	64.7548	75.718	16	16
73	66		0.1288	0.158422	0.592368	5.05087	21.6553	54.3421	59.1969	80.7185	81.3118	16	16			0.0681501	0.213767	0.124663	1.57722	7.86552	29.0676	58.5315	80.4052	78.639	32	16			0.0402544	0.180794	0.614584	4.82118	8.04261	35.5092	59.7374	71.5621	78.3168	64	32
74	41		-0.0302743	0.152356	0.165879	0.207026	0.383431	2.29546	10.2521	29.4688	35.2557	128	256			-0.00613333	0.091928	0.179467	0.112396	0.226987	0.198803	0.601049	4.83206	12.4533	512	256			164.186	144.838	131.69	138.39	114.933	90.6525	85.2404	68.4207	87.8553	<4	<4
75	41		125.946	141.392	142.72	115.788	111.81	90.0341	93.5911	93.9182	103.125	<4	<4			163.042	148.784	141.543	134.824	117.18	110.933	120.187	107.091	94.5285	<4	<4			170.96	177.805	174.16	158.731	113.766	91.7398	91.1802	78.1581	65.2358	<4	<4
76	41		-0.0122342	0.0192997	0.139847	0.147028	2.0958	23.8781	43.1246	75.9568	88.8211	64	64			-0.0751288	-0.00465845	0.104033	0.043401	0.131948	0.272133	8.12566	28.4939	73.0068	128	256			0.278109	0.149369	0.442441	0.266543	3.63743	12.6908	39.4385	53.1736	62.5045	64	64
77	29		0.128771	0.134157	0.169411	0.14891	0.52002	1.70095	20.0841	43.1463	74.7906	128	128			0.110472	0.109321	0.187166	0.371417	0.186338	6.00101	32.1732	60.5364	74.1377	64	256			17.7042	45.0723	62.6543	82.0052	101.759	106.557	109.815	81.0502	87.9931	<4	4
78	42		0.0742271	1.57123	10.6883	40.3334	55.5268	74.2264	96.0812	94.5616	86.9644	8	16			0.0517919	0.0749535	0.0601266	1.7125	12.5409	34.7879	69.8457	98.0709	92.4018	32	32			0.118916	0.803515	2.51901	21.8131	43.1826	66.0291	86.8121	88.4848	100.535	16	16
79	43		0.10892	0.0920861	0.511282	2.99969	11.5002	32.6772	48.8607	73.5168	74.486	32	64			0.181842	0.149702	0.112065	0.148971	1.38057	8.01358	31.2944	55.4882	82.4736	64	128			0.160152	0.375035	0.277881	0.820948	5.55481	25.3713	52.874	79.1667	98.3544	64	32
80	25		0.202494	0.170179	0.160507	0.183731	0.119953	0.452623	2.83576	19.3576	45.7678	256	256			0.229685	0.201087	0.808593	1.58535	15.2181	33.1354	67.8773	77.4576	96.2548	32	32			98.5255	101.732	114.246	120.538	102.379	126.26	105.728	105.544	113.388	<4	<4
81	27		0.0198209	0.0585982	0.0451028	0.315661	3.35045	21.6842	40.3945	56.9303	86.6461	64	64			0.0407974	0.0651998	0.0569931	-0.0746167	0.0174345	0.36344	1.45402	19.0425	45.2959	256	128			5.96237	26.5506	46.166	95.4266	77.7051	70.3645	85.8321	86.6481	89.7466	4	4
82	28		0.206259	0.227484	0.168268	0.214367	1.33263	15.01	36.7295	65.1804	79.7429	64	64			0.249902	0.325768	5.8349	24.2163	55.8318	84.9748	98.4976	88.1421	102.075	8	16			15.5383	30.5963	47.0944	57.0521	73.976	87.5929	84.4184	97.1675	80.3115	<4	<4
83	29		0.334479	0.232146	0.227426	0.1793	1.55115	10.3497	36.3491	48.673	68.8135	64	64			0.31602	0.294076	0.61801	3.36132	11.0127	21.62	55.444	63.3948	71.6546	32	64			90.1125	126.958	106.917	119.412	104.648	95.9783	103.141	99.7664	87.8456	<4	<4
84	29		0.281894	0.249607	0.237677	0.253024	2.81099	12.809	30.5885	51.3384	56.3543	64	64			0.257924	0.260082	0.385303	0.290677	6.74753	21.5474	47.2022	70.7571	81.3712	32	64			1.99681	7.31095	36.0872	70.9971	74.0468	81.7017	94.8954	93.5762	80.9017	8	8
85	29		0.296749	0.244656	0.23439	0.219188	0.382186	6.53086	15.8964	33.553	58.0724	64	64			0.251053	0.236592	2.04546	18.3013	44.791	55.8337	77.5289	103.92	81.614	16	32			156.89	161.593	133.023	135.026	103.677	94.3104	95.262	88.8755	88.9171	<4	<4
86	25		0.775317	4.47212	22.4415	56.1586	74.4566	78.8067	93.3653	102.125	92.2086	8	8			0.220332	0.273698	0.255118	0.184953	0.236124	1.98044	6.6958	25.0141	43.866	128	128			0.18045	0.571139	1.65709	7.29801	17.9143	39.7058	57.4563	66.8358	76.8366	32	16
87	24		0.00978434	0.0231433	0.0229657	0.0495421	1.42968	15.5874	35.6187	45.339	67.136	64	32			2.22804	6.73271	42.0513	66.7675	67.6185	100.458	96.0452	94.3074	100.535	4	4			106.512	126.447	103.483	111.472	103.452	94.1552	83.53	102.291	90.4689	<4	<4
88	21		0.27089	0.202929	0.219926	0.275697	0.184686	0.840281	1.95465	8.59805	16.7578	256	512			0.414405	0.265532	0.27886	1.66352	10.2873	25.1971	51.9563	51.2285	71.8985	32	64			13.2464	46.624	69.5345	91.4449	80.7315	80.5181	86.0524	79.6569	90.0347	<4	4
89	20		0.269414	0.278434	0.13559	0.226644	0.165314	0.279013	0.220042	1.17318	5.24748	512	512			0.236628	0.224649	0.272025	0.625168	0.250585	1.33235	5.82859	27.6582	51.5159	128	256			0.559807	1.20257	2.36516	6.30113	23.9913	45.2377	64.3472	74.5884	68.1007	32	16
90	23		1.46424	13.9221	39.6868	63.9205	93.1837	84.5417	96.3506	92.6795	95.4312	4	4			0.253103	0.217598	0.311523	0.258931	0.200368	0.260298	0.541604	6.93103	20.4876	256	512			169.746	174.571	130.616	124.806	110.205	105.302	84.7646	87.8443	74.607	<4	<4
91	26		0.278101	0.274177	0.317178	0.323157	0.258424	0.363451	5.48949	28.257	49.0774	128	256			0.256197	0.273068	0.229757	0.277745	0.774167	1.64201	6.97563	35.2062	56.7514	128	256			57.2125	97.8204	123.232	116.836	95.6952	88.3355	84.6502	92.6667	88.7	<4	<4
92	47		0.2609	0.26132	0.279795	1.94381	12.934	32.8204	65.8122	79.0329	78.0217	32	64			0.282889	0.262618	0.227959	0.193803	0.739849	3.66719	25.024	49.846	73.2418	128	128			0.357751	0.369469	1.29614	9.85281	26.1398	47.6413	58.3753	76.9797	72.8117	32	32
93	43		0.029634	0.0178997	0.0360481	4.5524	13.1382	36.0366	74.2659	84.9122	96.9469	32	32			0.0760152	0.0754128	0.075139	0.0826967	0.543936	17.6245	39.3386	66.0426	84.7437	64	64			1.09218	1.44359	0.539357	9.24878	26.5292	63.1907	91.0299	96.7123	112.321	32	16
94	47		0.0221588	0.377555	0.0653167	3.4077	14.474	37.4708	56.4886	65.2242	74.2945	32	32			0.0574341	0.0783018	0.0537966	0.115985	0.101658	0.615023	11.3017	39.0293	68.718	128	128			0.084729	0.0637206	2.75932	13.7477	42.5993	69.05	100.595	101.36	107.523	16	16
95	42		0.0360768	0.0462711	0.0546341	1.01143	11.0773	26.7881	41.4536	60.3375	78.2735	32	32			1.03637	6.87799	21.6647	39.5338	58.514	77.3976	116.345	114.206	83.944	4	8			4.16246	35.8998	58.8913	74.6989	87.2051	82.9019	128.38	127.588	112.709	4	4
96	45		0.0360768	0.0357716	0.0595175	0.104201	4.62155	20.8428	39.7776	58.1502	63.4262	64	32			0.0827689	0.115698	0.141926	0.130599	1.90962	6.23338	28.2533	53.911	57.6528	64	64			0.109481	1.29477	2.02539	12.6729	42.3155	51.0358	97.5055	78.3708	94.3461	16	16
97	43		0.0358937	0.0232576	0.0720925	0.0828973	0.161033	0.0731913	1.20079	13.8548	25.1224	256	256			0.0726222	0.0918307	0.174855	0.154434	8.35551	13.6494	31.0019	56.7616	77.2517	32	64			0.0882883	0.11349	0.138815	0.22113	1.10915	4.568	33.7943	61.5856	53.8093	128	128
98	70		0.079784	0.0842402	0.0592734	0.0817374	1.65715	6.05208	19.2429	35.3688	47.9319	64	64			2.56293	11.0878	17.1016	22.7899	46.9754	55.029	66.9138	77.6876	72.2822	4	4			0.0803514	0.0911522	1.98444	15.8267	36.6401	50.8318	59.8878	68.7274	77.5518	16	8
99	73		1.01241	0.067087	0.0658661	3.62959	15.7644	34.6342	54.7531	66.2135	72.2557	32	32			95.274	111.017	124.042	101.714	97.4487	92.4816	96.3235	55.3553	85.2282	<4	<4			0.0804741	0.719276	0.651443	8.76841	20.0479	54.5439	74.9602	89.7901	100.551	32	16
100	71		0.0188014	0.047614	0.0561601	0.131366	2.52483	18.1212	65.5179	57.0661	70.9202	64	32			0.709343	11.7327	27.3667	75.1349	66.3879	79.6035	91.4084	89.5849	96.6973	4	4			2.64157	8.78915	17.6033	42.1945	71.1745	66.5822	59.2895	68.4077	73.812	8	8
101	71		0.060189	0.0569537	3.05646	6.14996	14.0797	36.1899	49.2328	80.9725	69.679	16	32			19.8393	55.6382	58.46	78.49	91.5235	90.4789	75.5204	84.7571	73.8086	<4	4			0.937705	13.9616	41.0478	66.3039	71.419	96.6757	113.939	81.2475	78.771	4	4
102	1		0.0723978	0.0593344	0.068552	0.11348	0.09651	0.106307	0.0668123	11.1804	12.8329	256	256			0.0762597	-0.00341414	0.171154	0.157465	0.137714	1.05238	2.80422	15.9302	39.7286	256	128			0.09913	0.270061	0.0658071	1.58258	9.45741	20.8772	75.2082	84.038	66.7179	64	32
103	2		0.0468815	0.106521	0.0817374	0.1053	0.130267	0.177698	0.200162	0.142293	0.149801	≧1024	≧1024			0.0750472	0.0867255	0.0855768	0.0977017	0.160943	0.194255	0.159092	0.199615	1.65835	≧1024	512			0.0699597	0.0966344	0.196378	0.388624	9.83388	24.1564	58.9106	85.0973	72.5575	64	64
104	3		-0.00115983	0.0583882	-0.000610436	0.0853085	0.0429747	0.0915349	2.68131	5.15965	21.9168	256	256			0.0372045	0.0751748	0.0876827	0.0622202	0.0744729	0.112316	0.134077	0.116208	0.113688	≧1024	512			2.15296	1.20363	10.5063	9.59415	20.2232	43.4063	58.4348	75.1663	76.2758	8	4
105	3		40.8001	82.1486	86.0361	91.1894	57.8572	65.2341	81.6521	86.7566	73.256	<4	<4			0.062986	0.0622202	0.100637	0.0493295	0.0747919	0.0834709	0.725265	8.92356	33.5219	256	128			0.0783467	0.0898021	0.0913976	1.72526	9.34132	27.8717	57.6443	79.4685	85.6471	64	32
106	4		0.109146	-0.0395868	-0.0286905	0.649352	0.130206	0.238131	0.0754499	0.526959	1.5976	≧1024	512			0.0629222	0.0753025	0.0876827	0.100254	0.138161	0.144925	6.16178	22.967	51.0501	128	128			0.0711871	0.0830516	0.0775898	3.26499	6.1701	33.3106	66.692	84.1054	94.3238	64	128
107	7		0.058724	0.0813101	0.304852	4.31481	10.9268	31.2218	65.9062	71.493	97.9171	32	32			0.0375874	0.0372045	0.0497762	0.0876189	0.079961	0.11774	6.36178	35.5103	58.1843	128	128			0.155752	15.4176	42.3484	58.943	85.6968	85.4463	123.313	104.934	114.243	4	8
108	16		0.0492243	0.0488265	0.0537986	0.836514	0.0588205	0.0764965	0.32928	0.807054	7.37946	512	512			0.0324762	0.0433199	0.0319834	0.0808894	1.19269	8.70306	25.4831	52.5907	66.5185	64	64			0.482962	0.462263	2.06199	14.5248	17.8349	51.081	90.9703	99.7346	103.58	16	16
109	16		0.135491	0.137579	0.0779135	0.0876589	2.10824	11.5279	30.6581	51.0267	58.8855	64	64			0.1603	0.129522	0.0963882	0.115282	0.135053	1.51362	16.7413	60.3159	75.2997	128	64			0.697045	2.11202	14.7527	41.0184	78.559	97.9348	109.052	123.776	104.88	8	8
110	17		0.104751	0.131671	0.107681	0.131671	0.143025	0.113236	1.60401	4.26143	11.6082	512	512			0.160113	0.136821	0.210528	0.80363	12.2086	24.8436	42.3144	82.3225	100.195	32	32			0.330038	2.2034	7.03107	42.3135	51.4682	101.266	113.735	117.891	135.896	16	16
111	13		0.166161	0.131854	0.0706885	0.131732	0.144002	0.0819206	0.0901004	3.28512	8.18037	512	≧1024			0.23682	0.174855	0.162219	0.141607	0.291893	2.20132	22.8099	28.2953	49.9017	128	128			0.342966	1.97904	8.69873	61.0593	91.7699	74.4129	93.628	115.267	86.4905	16	8
112	13		0.154929	0.106826	0.131366	0.150106	0.0756331	0.146932	0.830896	5.58091	30.213	256	256			0.193872	0.213208	0.172685	0.761001	10.6134	18.0712	53.9778	54.1833	66.1135	32	64			4.76462	27.1679	48.4597	71.1934	76.7028	91.4653	84.3942	90.0413	104.926	4	8
113	12		0.118242	0.179896	0.234957	1.28436	8.64231	17.8362	49.0307	76.0986	84.1238	32	64			1.02743	0.158965	2.47292	7.53012	21.6236	54.1575	60.5587	82.821	112.969	16	32			3.2401	18.1381	40.7179	62.4581	78.6055	96.6209	97.0075	101.094	103.866	4	4
114	12		0.155051	0.167504	0.191982	0.124956	0.197598	0.162498	0.0367788	1.59119	16.0457	512	256			0.244861	0.173961	0.239755	0.149137	0.179513	0.162187	0.646899	3.25339	18.9168	512	128			0.430845	0.900455	1.5492	3.57731	11.312	24.8178	38.7049	69.998	66.0995	32	32
115	12		0.0808828	0.14388	0.11934	0.0948008	0.180201	0.0856442	1.75037	10.1909	31.5762	256	256			0.273833	0.251115	0.212315	0.251689	0.144798	3.38204	11.2794	27.6078	57.3625	128	128			0.351844	0.396888	0.349021	0.892845	0.562644	4.05011	22.4442	43.7222	62.5869	128	128
116	12		0.12984	0.14388	0.107132	0.132037	0.143392	0.151999	0.397577	11.099	23.8843	256	256			0.223291	0.148946	0.162283	0.136119	0.183598	3.15575	5.89149	35.8099	21.2231	128	64			3.04229	8.25825	37.4121	42.2437	84.4993	94.2309	93.2005	88.108	101.805	8	16
117	13		0.153525	0.131366	0.144246	0.0920538	0.108719	0.540236	2.16296	8.14991	21.2863	256	256			0.185704	0.187618	0.203891	0.116974	2.96883	9.44535	25.626	66.8951	76.0561	64	64			21.3273	43.7882	85.0443	84.2485	99.643	96.543	70.3237	81.4727	82.5735	<4	4
118	12		0.14333	0.131549	0.104507	0.660675	6.61615	13.4909	43.2905	50.4151	62.7716	32	32			0.199488	0.190873	1.95627	16.4182	18.5053	40.4966	76.3507	73.7486	80.3421	16	16			12.5625	32.8146	50.09	70.4541	91.9267	102.089	91.8978	87.9603	75.1356	<4	<4
119	13		0.131488	0.156394	0.0879028	0.135151	0.137653	0.00546341	0.887117	10.7976	38.2644	256	128			0.14901	0.226099	0.195276	0.767	3.06596	13.6976	30.6339	65.0111	71.0809	64	32			146.564	142.246	114.569	117.011	118.313	115.063	91.9939	76.4333	86.0933	<4	<4
120	12		0.0821647	0.0882081	1.53073	1.12876	16.4462	36.7462	61.9885	67.8796	69.8574	32	16			0.163113	0.144862	1.09393	10.2057	18.7692	37.5838	69.4453	66.8566	59.0383	16	32			31.3093	70.6584	89.8792	91.2421	97.0788	91.6413	95.5425	88.8473	80.4288	<4	<4
121	12		0.142964	0.107681	0.0885133	0.0891237	0.158469	0.149404	0.138294	1.66106	13.3474	512	512			0.137459	0.111294	0.253412	0.23414	0.190873	2.66366	19.0822	45.2851	73.0082	128	128			0.458768	0.358329	3.64864	18.2536	42.6268	70.3389	84.3667	85.5838	94.5164	16	32
122	12		0.0582356	0.0959606	0.0832635	0.144857	0.0556718	0.630703	0.148946	2.33248	16.0071	512	512			0.0858959	0.144862	1.35844	0.855832	13.2233	33.6157	78.2108	81.3314	97.3474	32	32			0.373896	0.396029	0.355976	2.56636	7.93779	31.4373	61.7598	83.4227	95.2032	64	32
123	3		0.106399	0.0836298	0.0960216	0.0810049	0.0225251	0.142476	0.460513	5.23321	35.8783	256	256			0.0856406	0.0872998	0.0811097	0.108231	0.119718	0.455165	12.3665	19.2225	58.8879	128	128			0.233404	2.53628	1.28791	11.3113	34.8075	47.5764	87.0466	110.961	104.599	16	16
124	8		0.0582736	0.0487768	0.056583	0.466835	3.86863	17.0063	56.8104	53.2184	68.6765	64	64			0.0855993	0.0645691	0.0645144	0.0972097	0.099017	1.78231	10.6139	34.7972	52.6427	128	128			10.6302	28.5403	38.6252	75.6214	72.6464	80.6119	92.9667	105.135	93.8953	<4	4
125	4		0.0200226	0.00978434	0.0199722	0.0197704	0.0196191	0.0406504	1.87804	6.87736	26.3683	256	256			0.0129568	0.0396014	0.026113	0.0392027	0.0449835	4.06077	29.9126	37.7601	80.1935	128	64			0.101967	0.148141	0.113214	0.0810044	3.16983	25.2188	54.8581	73.543	78.413	64	32
126	8		0.0198209	0.0233209	0.0111869	0.0468193	0.0468785	0.019296	0.720698	0.228888	8.94969	512	512			0.0261795	0.0145981	0.0143712	0.0447019	0.0435674	0.125029	4.44799	12.725	36.5305	256	256			0.550894	0.0502839	11.9606	43.8066	63.4867	93.5731	84.9794	92.3012	89.8414	8	8
127	5		0.0300087	0.0230841	0.0350405	0.0230249	-0.000651091	0.0348038	0.0546916	0.0378225	1.53687	≧1024	512			0.0525583	0.0142199	0.060132	0.0176236	0.0428866	1.64974	6.18887	37.0391	59.378	128	64			124.716	171.546	161.332	128.822	93.4956	105.062	112.136	82.2553	86.3149	<4	<4
128	7		0.00978434	0.0230249	0.0347446	0.0467602	0.0229066	0.0583614	0.0587757	2.18571	12.4276	256	256			0.0788706	0.0445506	0.00264732	2.35075	1.64058	11.0969	21.6082	61.8349	54.9949	64	16			0.0835927	0.122959	1.24168	2.03197	4.49557	29.8722	60.9166	68.3174	91.9517	64	16
129	5		0.00973391	0.0587166	0.0464642	0.0346854	0.046701	0.0336792	0.0799066	0.0989658	1.16634	≧1024	≧1024			0.0789371	0.0443237	0.0294231	0.0627794	0.111112	0.0320704	0.149006	4.97776	14.7736	512	256			0.0718175	0.20682	0.164818	0.314218	0.884722	5.19803	22.0697	37.4279	61.529	128	32
130	5		0.00983478	0.0111869	0.0466418	0.02119	0.0126667	0.0984331	0.177185	0.00873054	-0.00103583	≧1024	≧1024			0.0391363	0.044475	0.0288936	0.0583167	0.103094	0.0742763	0.128735	0.528103	0.213185	≧1024	≧1024			33.9983	47.5435	69.0026	90.06	79.8493	80.0921	85.7907	62.776	76.5244	<4	<4
131	5		0.0301095	0.0111869	0.0568817	0.347091	4.23162	15.1009	36.7964	60.5415	64.2686	64	32			0.0255815	0.0403906	0.0733686	0.113457	-0.0718181	5.48041	14.9636	26.7672	43.7671	64	64			44.2097	53.8414	66.4818	81.4106	86.754	96.9979	88.9115	90.0724	82.3484	<4	<4
											<4	11	7											<4	8	7											<4	30	22
											4	9	10											4	9	6											4	13	20
											8	6	8											8	5	8											8	22	24
											16	14	14											16	15	20											16	19	23
											32	21	22											32	26	19											32	17	22
											64	22	19											64	23	29											64	20	9
											128	12	15											128	26	23											128	6	10
											256	19	17											256	8	12											256	3	0
											512	8	12											512	6	6											512	1	1
											≧1024	9	7											≧1024	5	1											≧1024	0	0
											total	131	131											total	131	131											total	131	131
											Neutralizing antibody positive (%)（≧8）	84.7328	87.0229											Neutralizing antibody positive (%)（≧8）	87.0229	90.0763											Neutralizing antibody positive (%)（≧8）	67.1756	67.9389
